# Supplementary material for: Epigenetic profiling reveals key genes and cis-regulatory networks specific to human parathyroids
Source: Nat Commun. 2024 Mar 7;15:2106. doi: 10.1038/s41467-024-46181-3 (PMC10920874; doi:10.1038/s41467-024-46181-3)
Supplement: Supplementary file 4 — Supplementary Data 1-10 [file 41467_2024_46181_MOESM4_ESM.xlsx]

## Sheet: SupplementaryData1
# GCM2 ChIP-seq peaks from merged replicates in hg19
# chromosome	start	end
chr1	713997	714247
chr1	860065	860232
chr1	875709	876076
chr1	895765	895911
chr1	901850	902111
chr1	935315	936412
chr1	937097	937550
chr1	954938	955183
chr1	956345	956501
chr1	956554	956776
chr1	968117	968529
chr1	999172	999757
chr1	1003768	1004354
chr1	1004555	1004886
chr1	1009245	1010185
chr1	1015002	1015231
chr1	1051547	1051666
chr1	1052028	1052172
chr1	1057469	1058034
chr1	1063078	1064571
chr1	1072752	1072972
chr1	1092923	1093217
chr1	1093291	1093656
chr1	1097516	1099068
chr1	1136886	1137146
chr1	1141122	1142153
chr1	1166821	1167469
chr1	1243406	1243828
chr1	1259842	1260062
chr1	1260199	1261726
chr1	1283436	1284746
chr1	1284949	1285247
chr1	1310406	1311126
chr1	1334852	1335086
chr1	1342347	1342620
chr1	1368691	1368898
chr1	1371351	1371686
chr1	1509554	1510267
chr1	1550883	1551102
chr1	1710129	1710549
chr1	1822280	1822629
chr1	1887034	1887198
chr1	2016467	2017023
chr1	2021375	2021505
chr1	2036339	2036843
chr1	2064449	2064810
chr1	2121028	2121149
chr1	2125204	2125433
chr1	2125504	2125637
chr1	2126314	2126527
chr1	2126637	2126785
chr1	2135979	2136106
chr1	2139669	2139813
chr1	2158818	2159346
chr1	2160260	2160946
chr1	2171446	2172272
chr1	2262414	2262672
chr1	2313180	2313399
chr1	2322852	2323180
chr1	2372868	2373591
chr1	2391590	2391789
chr1	2391907	2393176
chr1	2406484	2407725
chr1	2460538	2461146
chr1	2474997	2475245
chr1	2476481	2476922
chr1	2477390	2477627
chr1	2487291	2487529
chr1	2487841	2487995
chr1	2488064	2489013
chr1	2509905	2510040
chr1	2516819	2517407
chr1	2517659	2518160
chr1	2518662	2518885
chr1	2574153	2574761
chr1	3370838	3371025
chr1	3517836	3518179
chr1	3541003	3541263
chr1	3585365	3585921
chr1	3623594	3624943
chr1	3656536	3656907
chr1	3663643	3664003
chr1	3689354	3689744
chr1	3689801	3689920
chr1	3705786	3706686
chr1	3713146	3713343
chr1	3713411	3713763
chr1	3713823	3714069
chr1	3774791	3774960
chr1	3816976	3817326
chr1	3817723	3817885
chr1	4672012	4672351
chr1	4715422	4715922
chr1	6052109	6052502
chr1	6216649	6217954
chr1	6259652	6259864
chr1	6265893	6266348
chr1	6268862	6269055
chr1	6295414	6295623
chr1	6295851	6296130
chr1	6296217	6296354
chr1	6305234	6305503
chr1	6319752	6320367
chr1	6321248	6321555
chr1	6321622	6322372
chr1	6336304	6336826
chr1	6410709	6410884
chr1	6413967	6414091
chr1	6416215	6416653
chr1	6480324	6481434
chr1	6490163	6490468
chr1	6499258	6499836
chr1	6506976	6507109
chr1	6507170	6507489
chr1	6507639	6508710
chr1	6508856	6509131
chr1	6509340	6509799
chr1	6510004	6510620
chr1	6510727	6510931
chr1	6510997	6511295
chr1	6525909	6526501
chr1	6530282	6530435
chr1	6534747	6535225
chr1	6535386	6536201
chr1	6546550	6546689
chr1	6550690	6551070
chr1	6555095	6555342
chr1	6557721	6557888
chr1	6661770	6662339
chr1	6672650	6673422
chr1	6673478	6673631
chr1	6675311	6675515
chr1	6681991	6682464
chr1	6761892	6762024
chr1	6844281	6844822
chr1	6845942	6846089
chr1	7023036	7023155
chr1	7023539	7024016
chr1	7100621	7100895
chr1	7101064	7101446
chr1	7145494	7145879
chr1	7284809	7284975
chr1	7599791	7599941
chr1	7621563	7623514
chr1	7764381	7764898
chr1	7844018	7844216
chr1	7858584	7858708
chr1	8048885	8049041
chr1	8064820	8065023
chr1	8257855	8258033
chr1	8330032	8330205
chr1	8483387	8483664
chr1	8763260	8763583
chr1	8877402	8877793
chr1	8877931	8878210
chr1	8889508	8889705
chr1	8938089	8938356
chr1	8938414	8938822
chr1	8938879	8939427
chr1	9144292	9144411
chr1	9144717	9145357
chr1	9188933	9189321
chr1	9189520	9189883
chr1	9302621	9302808
chr1	9310727	9310968
chr1	9330530	9330707
chr1	9353730	9354170
chr1	9382536	9382960
chr1	9445064	9445228
chr1	9466160	9466603
chr1	9648482	9648733
chr1	9648806	9649104
chr1	9649264	9649953
chr1	9653737	9654137
chr1	9749580	9749725
chr1	9969841	9970154
chr1	10092521	10092926
chr1	10270031	10270894
chr1	10459096	10459672
chr1	10490288	10490447
chr1	10490744	10491135
chr1	10927204	10927458
chr1	11010940	11011131
chr1	11119640	11120646
chr1	11714270	11714823
chr1	11741059	11741441
chr1	11779842	11779968
chr1	11865822	11866112
chr1	11898730	11898849
chr1	11934401	11934687
chr1	12040276	12040440
chr1	12291167	12291334
chr1	12545291	12545830
chr1	12660511	12660723
chr1	12663853	12663998
chr1	14026753	14027289
chr1	14075529	14075840
chr1	15225262	15226004
chr1	15250640	15251542
chr1	15251722	15251906
chr1	15256050	15256772
chr1	15270977	15271745
chr1	15322727	15323397
chr1	15334327	15334488
chr1	15346373	15346713
chr1	15354557	15354820
chr1	15416807	15417147
chr1	15731728	15731906
chr1	15735771	15735939
chr1	15923180	15923653
chr1	15943856	15944289
chr1	16010568	16010750
chr1	16083051	16083418
chr1	16083995	16084205
chr1	16084697	16084886
chr1	16088355	16088646
chr1	16147024	16147322
chr1	16160918	16161645
chr1	16174389	16175053
chr1	16340314	16340444
chr1	16342677	16343551
chr1	16344409	16344646
chr1	16345882	16346192
chr1	16375212	16375553
chr1	16481286	16481846
chr1	16481982	16482814
chr1	16533169	16533379
chr1	16533541	16533832
chr1	16562908	16563051
chr1	16563158	16563713
chr1	16591031	16591304
chr1	16694000	16694146
chr1	16825251	16825773
chr1	16939752	16940071
chr1	16971030	16971163
chr1	16974436	16974555
chr1	17023706	17024879
chr1	17026916	17027094
chr1	17027737	17027958
chr1	17034264	17034444
chr1	17035053	17035698
chr1	17036206	17036636
chr1	17287399	17287747
chr1	17539242	17539494
chr1	17640019	17640458
chr1	17642019	17642693
chr1	17764265	17764861
chr1	17765178	17765328
chr1	17866221	17867065
chr1	17887574	17887934
chr1	17914418	17914799
chr1	17921375	17921511
chr1	17921766	17922373
chr1	17924860	17925300
chr1	19250496	19250658
chr1	19263121	19263840
chr1	19266455	19266974
chr1	19276019	19276550
chr1	19277178	19277341
chr1	19281864	19282540
chr1	19283281	19283675
chr1	19491314	19491446
chr1	19536604	19536973
chr1	19962210	19962880
chr1	19967070	19967421
chr1	19970311	19970882
chr1	19970966	19971409
chr1	19971481	19972002
chr1	20064091	20064226
chr1	20078831	20079121
chr1	20126007	20126298
chr1	20248798	20249040
chr1	20539511	20539646
chr1	20649566	20650053
chr1	20810291	20810464
chr1	20811456	20811844
chr1	20812168	20812321
chr1	20812531	20812822
chr1	20812889	20813465
chr1	20959753	20960422
chr1	21044456	21044696
chr1	21592610	21593040
chr1	21616248	21616383
chr1	21616854	21617151
chr1	21632189	21632577
chr1	21663655	21663977
chr1	21672099	21672317
chr1	21766268	21766511
chr1	21913596	21913898
chr1	21948940	21949067
chr1	21960728	21961200
chr1	21965405	21965762
chr1	21985842	21985962
chr1	22108826	22109030
chr1	22109134	22109718
chr1	22241228	22242133
chr1	22265403	22265609
chr1	22469773	22470001
chr1	22511925	22512228
chr1	22968560	22968720
chr1	23037106	23037481
chr1	23098660	23098942
chr1	23494203	23494322
chr1	23494380	23494733
chr1	23494941	23495069
chr1	23695501	23695991
chr1	23750481	23750636
chr1	23751365	23751597
chr1	23866550	23866711
chr1	23880987	23881455
chr1	24070024	24070336
chr1	24117926	24118333
chr1	24127394	24127545
chr1	24127929	24128142
chr1	24194098	24194851
chr1	24246550	24246706
chr1	24286545	24286732
chr1	24828799	24828982
chr1	24829384	24829621
chr1	24833654	24833861
chr1	25558620	25558753
chr1	25558806	25558946
chr1	25756460	25756682
chr1	25756806	25756934
chr1	25804129	25804339
chr1	25942525	25943284
chr1	25943347	25944383
chr1	26097662	26098513
chr1	26101612	26102167
chr1	26146228	26147360
chr1	26152614	26153390
chr1	26201256	26202442
chr1	26206370	26206745
chr1	26233249	26233531
chr1	26324774	26325161
chr1	26362011	26363237
chr1	26421245	26421385
chr1	26488257	26488538
chr1	26551186	26551952
chr1	26552234	26552403
chr1	26557243	26557397
chr1	26606329	26606471
chr1	26632788	26633197
chr1	26663019	26663397
chr1	26680670	26680977
chr1	26686236	26687484
chr1	26758456	26758693
chr1	26799614	26799908
chr1	26826815	26827191
chr1	26827296	26827426
chr1	26827553	26827731
chr1	26855702	26855968
chr1	26856262	26856980
chr1	26868158	26869188
chr1	26947219	26947994
chr1	27022004	27022374
chr1	27113352	27113559
chr1	27113875	27114593
chr1	27152913	27153200
chr1	27216888	27217010
chr1	27226609	27226930
chr1	27227042	27227162
chr1	27336087	27336311
chr1	27426163	27426474
chr1	27474829	27474957
chr1	27560701	27561154
chr1	27626236	27626753
chr1	27627089	27627501
chr1	27675840	27675960
chr1	27677826	27678028
chr1	27691901	27692066
chr1	27692510	27693413
chr1	27730052	27730211
chr1	27869169	27869426
chr1	27902552	27902671
chr1	27928411	27928570
chr1	27928640	27929221
chr1	27929824	27930112
chr1	27930491	27930663
chr1	27960625	27960895
chr1	27989625	27990040
chr1	27995659	27995845
chr1	28052403	28053192
chr1	28099593	28099932
chr1	28100016	28100356
chr1	28210041	28210539
chr1	28286457	28286658
chr1	28655489	28655773
chr1	28696225	28696349
chr1	28844721	28845612
chr1	28907991	28908348
chr1	28919233	28919490
chr1	29062886	29063325
chr1	29063445	29064059
chr1	29213661	29214484
chr1	29240771	29240896
chr1	29410594	29410873
chr1	29423061	29423407
chr1	29447185	29447315
chr1	29447385	29449183
chr1	29449417	29449966
chr1	29450033	29450229
chr1	29450544	29451362
chr1	29451421	29451639
chr1	29472463	29472620
chr1	29507803	29507930
chr1	29508024	29508301
chr1	29543077	29543211
chr1	29562716	29563139
chr1	29564604	29564980
chr1	31255747	31255950
chr1	31297149	31297384
chr1	31538605	31539039
chr1	31627582	31627757
chr1	31628157	31628551
chr1	31645334	31645560
chr1	31645635	31645807
chr1	31886032	31887152
chr1	32054074	32054858
chr1	32180441	32180574
chr1	32228364	32228867
chr1	32230704	32230881
chr1	32254749	32255050
chr1	32281686	32281816
chr1	32403523	32403642
chr1	32403793	32404044
chr1	32404106	32404374
chr1	32538264	32538799
chr1	32645364	32645530
chr1	32645950	32646190
chr1	32665478	32665597
chr1	32671035	32671197
chr1	32706063	32706430
chr1	32707030	32707332
chr1	32757405	32757584
chr1	32757976	32758239
chr1	32816860	32817745
chr1	32965669	32966322
chr1	33005050	33005742
chr1	33168016	33168417
chr1	33177776	33177980
chr1	33207468	33207827
chr1	33207952	33208099
chr1	33219537	33220096
chr1	33220208	33220378
chr1	33220613	33220781
chr1	33220901	33221112
chr1	33225826	33226070
chr1	33283230	33283834
chr1	33366557	33367129
chr1	33367192	33367407
chr1	33429561	33429901
chr1	33647680	33647899
chr1	33721202	33721681
chr1	33761240	33761448
chr1	33872267	33872541
chr1	33895906	33896712
chr1	33938202	33938400
chr1	35411942	35412347
chr1	35450986	35451109
chr1	35545071	35545317
chr1	35657487	35657672
chr1	36022510	36023589
chr1	36038888	36039351
chr1	36107179	36107430
chr1	36235705	36235852
chr1	36396660	36396841
chr1	36621177	36621462
chr1	36622401	36622631
chr1	36689702	36689862
chr1	36787361	36788280
chr1	36788457	36788729
chr1	36789329	36789609
chr1	36824249	36824443
chr1	36863166	36863487
chr1	36915871	36916027
chr1	37939257	37939376
chr1	37980189	37980417
chr1	38022496	38022931
chr1	38259632	38259836
chr1	38273161	38273408
chr1	38273507	38273913
chr1	38478779	38478945
chr1	38512638	38513162
chr1	38572356	38572675
chr1	38591732	38592130
chr1	39324818	39325077
chr1	39325278	39326162
chr1	39457400	39457597
chr1	39570594	39571566
chr1	39644199	39644385
chr1	39824370	39824616
chr1	39874675	39875317
chr1	39957265	39957435
chr1	40025336	40025455
chr1	40042184	40042646
chr1	40112442	40112561
chr1	40204280	40204485
chr1	40223164	40223449
chr1	40251149	40251415
chr1	40366871	40367009
chr1	40367098	40368128
chr1	40505455	40505574
chr1	40506254	40506603
chr1	40562540	40563149
chr1	40626752	40627069
chr1	40723453	40724190
chr1	40781576	40782882
chr1	40839368	40839545
chr1	40915777	40915994
chr1	41239590	41239725
chr1	41445417	41445567
chr1	41445667	41446602
chr1	41447633	41447999
chr1	41706787	41707141
chr1	41707421	41707683
chr1	41733989	41734231
chr1	41819365	41819828
chr1	41827179	41827491
chr1	41831673	41832002
chr1	41832252	41832371
chr1	41846788	41847012
chr1	41847303	41848506
chr1	41852715	41853701
chr1	41884826	41885185
chr1	41889330	41889449
chr1	41889523	41889930
chr1	41962144	41962280
chr1	42127634	42127827
chr1	42675846	42676017
chr1	42676076	42676523
chr1	42800519	42801071
chr1	42846022	42846310
chr1	42846462	42846726
chr1	43148607	43148728
chr1	43202245	43202444
chr1	43202560	43202691
chr1	43202983	43203303
chr1	43232537	43232877
chr1	43282356	43282605
chr1	43282815	43283090
chr1	43390148	43390282
chr1	43410131	43410282
chr1	43423723	43424497
chr1	43458116	43458451
chr1	43471564	43472050
chr1	43569465	43569604
chr1	43613409	43613602
chr1	43638072	43638193
chr1	43811693	43811893
chr1	43814713	43815148
chr1	43833367	43833671
chr1	43833804	43834036
chr1	43855609	43855747
chr1	43997357	43997568
chr1	43997846	43998327
chr1	43998409	43998673
chr1	44001700	44002984
chr1	44007682	44007916
chr1	44015739	44016315
chr1	44016398	44016648
chr1	44017976	44018743
chr1	44031514	44031729
chr1	44048021	44048251
chr1	44049659	44050025
chr1	44050440	44051077
chr1	44053392	44053949
chr1	44116387	44116515
chr1	44402925	44403543
chr1	44440644	44441493
chr1	44444627	44444924
chr1	44457265	44457984
chr1	44471425	44471759
chr1	44495783	44497247
chr1	45097264	45097475
chr1	45097675	45097983
chr1	45139933	45140275
chr1	45241244	45241666
chr1	45249803	45250149
chr1	45251961	45252324
chr1	45265616	45265862
chr1	45266053	45266871
chr1	45308488	45308979
chr1	45361738	45362006
chr1	45473475	45473608
chr1	45476112	45476994
chr1	45477123	45477826
chr1	45671290	45671411
chr1	45671733	45672265
chr1	45956336	45956916
chr1	46153606	46154022
chr1	46501873	46501992
chr1	46598345	46598705
chr1	46637088	46637220
chr1	46637658	46637862
chr1	46668971	46669258
chr1	46767863	46768330
chr1	46768694	46769021
chr1	46860013	46860175
chr1	46860236	46860442
chr1	46903657	46903799
chr1	46988057	46988577
chr1	47001455	47001898
chr1	47069699	47070080
chr1	47082323	47082910
chr1	47133646	47134432
chr1	47184937	47185060
chr1	47223446	47223616
chr1	47799611	47799929
chr1	47875171	47875578
chr1	47903463	47903736
chr1	47973725	47973929
chr1	48176109	48176385
chr1	48269383	48270102
chr1	49065871	49066010
chr1	49135907	49136124
chr1	49242855	49243180
chr1	49243254	49243420
chr1	51425327	51426192
chr1	51433906	51434382
chr1	51443537	51445154
chr1	51796332	51796609
chr1	52316318	52316651
chr1	52607986	52608134
chr1	53019159	53019440
chr1	53068194	53068678
chr1	53168819	53168991
chr1	53308410	53309121
chr1	53387247	53387443
chr1	53393019	53394031
chr1	53662281	53662457
chr1	53662552	53662988
chr1	53685987	53686426
chr1	54355500	54355750
chr1	54518924	54519618
chr1	54693546	54693754
chr1	54838653	54838958
chr1	54870995	54871148
chr1	54871918	54872550
chr1	54953919	54954100
chr1	55007608	55008168
chr1	55013347	55014083
chr1	55024349	55024561
chr1	55047825	55048075
chr1	55048377	55048977
chr1	55181537	55181834
chr1	55248022	55248167
chr1	55266415	55267018
chr1	55352089	55352947
chr1	55518613	55518772
chr1	55680661	55681522
chr1	56288661	56288783
chr1	56943011	56943262
chr1	56988527	56988710
chr1	57110424	57110575
chr1	57110648	57111066
chr1	59011795	59012112
chr1	59042791	59043048
chr1	59247088	59247267
chr1	59247386	59247784
chr1	59248149	59248317
chr1	59248384	59249737
chr1	59249876	59250630
chr1	59251321	59251440
chr1	59280725	59281342
chr1	59281847	59282330
chr1	59303442	59304040
chr1	59336353	59336489
chr1	59362059	59362702
chr1	59364701	59364839
chr1	59369294	59369999
chr1	59491987	59492238
chr1	59495097	59495319
chr1	59509594	59510048
chr1	59510107	59510242
chr1	59573398	59573738
chr1	59578828	59578947
chr1	60199392	60199606
chr1	60280618	60281478
chr1	60322282	60322476
chr1	61352570	61352844
chr1	61508916	61509286
chr1	61515767	61516497
chr1	61519658	61519790
chr1	61524492	61524611
chr1	61548623	61549066
chr1	62207769	62208089
chr1	62902917	62903405
chr1	63249563	63250337
chr1	63988960	63989108
chr1	64058912	64060133
chr1	64109369	64109791
chr1	64239413	64239882
chr1	64240885	64241004
chr1	64311850	64312260
chr1	64504691	64504816
chr1	64748047	64748220
chr1	64935962	64936672
chr1	64970814	64971145
chr1	65210268	65210825
chr1	65211092	65211347
chr1	65431260	65431578
chr1	65431693	65432139
chr1	65432330	65432635
chr1	65531879	65532026
chr1	65532517	65532802
chr1	65613372	65613704
chr1	65613756	65613878
chr1	65719839	65720083
chr1	65898650	65898947
chr1	67813613	67813779
chr1	67842196	67842315
chr1	67848912	67849067
chr1	67896212	67896477
chr1	67896560	67896694
chr1	68038061	68038802
chr1	68098645	68098777
chr1	68150852	68152085
chr1	68152153	68152427
chr1	68254036	68254155
chr1	68277655	68278089
chr1	68284232	68284977
chr1	68298916	68299507
chr1	68411778	68411904
chr1	68515942	68516313
chr1	68697721	68698232
chr1	70764736	70764888
chr1	70820497	70820737
chr1	70876540	70876777
chr1	71546079	71546266
chr1	71546401	71546933
chr1	76190187	76190310
chr1	78148911	78149281
chr1	78225332	78225667
chr1	78245509	78245940
chr1	82266602	82266746
chr1	82268440	82268696
chr1	84543278	84543592
chr1	84971951	84972502
chr1	85039789	85040064
chr1	85156027	85156278
chr1	85513424	85513705
chr1	85514179	85514567
chr1	85666184	85666357
chr1	85666732	85667019
chr1	85742006	85742627
chr1	85930383	85931133
chr1	86042822	86043107
chr1	86046419	86046641
chr1	87258487	87258863
chr1	87381241	87381581
chr1	87801065	87801188
chr1	89149892	89150731
chr1	89356906	89357329
chr1	89457991	89459217
chr1	89591500	89591693
chr1	89664062	89664243
chr1	89990156	89990355
chr1	89990415	89991258
chr1	90097885	90098116
chr1	90098188	90098653
chr1	90287217	90287799
chr1	90308934	90309122
chr1	90460429	90460560
chr1	90460683	90461239
chr1	91487640	91487803
chr1	92351263	92351739
chr1	92546318	92546438
chr1	92764138	92764541
chr1	92764640	92764790
chr1	92764874	92765128
chr1	93811206	93811429
chr1	93913859	93914163
chr1	93914705	93914902
chr1	94021846	94022229
chr1	94033194	94033442
chr1	94312026	94312419
chr1	94312844	94313141
chr1	94374281	94375245
chr1	94713120	94713375
chr1	94883624	94883774
chr1	95093264	95093823
chr1	95392087	95392753
chr1	95538066	95538447
chr1	95582222	95583692
chr1	95699603	95700210
chr1	97187607	97187968
chr1	99127101	99127283
chr1	99821657	99821846
chr1	100315584	100315836
chr1	100435592	100435869
chr1	100503327	100503610
chr1	100503726	100504536
chr1	100731812	100732110
chr1	100732177	100732335
chr1	100817621	100817886
chr1	100933106	100933252
chr1	101005271	101005628
chr1	101081901	101082176
chr1	101361363	101361611
chr1	106477614	106477907
chr1	108742985	108743221
chr1	109164189	109164308
chr1	109505722	109506035
chr1	109618723	109618903
chr1	109633354	109633752
chr1	109642788	109643433
chr1	109655443	109655675
chr1	109656458	109656616
chr1	109692044	109692529
chr1	109940008	109940627
chr1	110036956	110037075
chr1	110052381	110052547
chr1	110073904	110074398
chr1	110113345	110113495
chr1	110162235	110162354
chr1	110171638	110171887
chr1	110177399	110177985
chr1	110319649	110319840
chr1	110319912	110320107
chr1	110335536	110335747
chr1	110453417	110454159
chr1	110502609	110502955
chr1	110527028	110527626
chr1	110595572	110595903
chr1	110605327	110605472
chr1	110613623	110613748
chr1	110732908	110733108
chr1	110752191	110752751
chr1	110882549	110882682
chr1	111682081	111682214
chr1	111682507	111682825
chr1	111746740	111747271
chr1	111755225	111755888
chr1	111888667	111889503
chr1	111942528	111942680
chr1	112136507	112137005
chr1	112162586	112162974
chr1	112281214	112281575
chr1	112297687	112297914
chr1	112298003	112298400
chr1	113008766	113008938
chr1	113044680	113044799
chr1	113050508	113051031
chr1	113051154	113051828
chr1	113216711	113217189
chr1	113217346	113217989
chr1	113218069	113218193
chr1	113244712	113244933
chr1	113247367	113247775
chr1	113249238	113249781
chr1	113249836	113250289
chr1	113261271	113261441
chr1	113498933	113499350
chr1	113932977	113933270
chr1	115300264	115300383
chr1	115999082	115999485
chr1	116001878	116002022
chr1	116021848	116022055
chr1	116518612	116518865
chr1	116694786	116695078
chr1	116710460	116710750
chr1	116710848	116711675
chr1	116810082	116810231
chr1	116810806	116810929
chr1	116811069	116811208
chr1	116830068	116830530
chr1	116872685	116872948
chr1	116876416	116876723
chr1	116915212	116915774
chr1	116960011	116960809
chr1	116960893	116961185
chr1	116976106	116976295
chr1	117114020	117114317
chr1	117210289	117210850
chr1	117689486	117689815
chr1	117883820	117884254
chr1	117909506	117909645
chr1	118105886	118106214
chr1	118148491	118148623
chr1	119202228	119202670
chr1	120174137	120174300
chr1	120254577	120255198
chr1	120255740	120255895
chr1	121260732	121261417
chr1	121261506	121261634
chr1	144533654	144533783
chr1	144594038	144594238
chr1	144931546	144932073
chr1	144932207	144933306
chr1	144994521	144994938
chr1	145023960	145024479
chr1	145039336	145039949
chr1	145139352	145139550
chr1	145470496	145470630
chr1	145472463	145473129
chr1	145516157	145516286
chr1	145589094	145589626
chr1	145713550	145713706
chr1	146643603	146644449
chr1	147071329	147071814
chr1	147101979	147102192
chr1	147142051	147142409
chr1	147309362	147309485
chr1	148556177	148556500
chr1	148556640	148556817
chr1	149223484	149223632
chr1	149859779	149860157
chr1	149871178	149871759
chr1	149899827	149899964
chr1	150039369	150039717
chr1	150121592	150121981
chr1	150207976	150208184
chr1	150208279	150208469
chr1	150232480	150232679
chr1	150459569	150459756
chr1	150533647	150533943
chr1	150535110	150535420
chr1	150551240	150551439
chr1	150601783	150602005
chr1	150669825	150670098
chr1	150946555	150947312
chr1	151031219	151032306
chr1	151043695	151043920
chr1	151162316	151162716
chr1	151194680	151194807
chr1	151255220	151255511
chr1	151431875	151432010
chr1	151445908	151446192
chr1	151483485	151483778
chr1	151483910	151484293
chr1	151484345	151484739
chr1	151513068	151513187
chr1	151753994	151754169
chr1	151804165	151804357
chr1	151805234	151805377
chr1	151812089	151812331
chr1	151964899	151965284
chr1	151966192	151966349
chr1	151966415	151966909
chr1	152008534	152009564
chr1	152020457	152021197
chr1	152365379	152365554
chr1	153508616	153509089
chr1	153543480	153543664
chr1	153581609	153581858
chr1	153599519	153600314
chr1	153651896	153652532
chr1	153652856	153653200
chr1	153661448	153662577
chr1	153743813	153744979
chr1	153747608	153748400
chr1	153748959	153749103
chr1	153750359	153751442
chr1	153752671	153752816
chr1	153762082	153762291
chr1	153918488	153919410
chr1	153936134	153936951
chr1	153949618	153949878
chr1	153963263	153963620
chr1	154155071	154155208
chr1	154155668	154155840
chr1	154193739	154193904
chr1	154297643	154297800
chr1	154300914	154301253
chr1	154531238	154531372
chr1	154531427	154531557
chr1	154540265	154540484
chr1	154554590	154555432
chr1	154555534	154555767
chr1	154933923	154934196
chr1	154934334	154934660
chr1	154973224	154973947
chr1	154974073	154974601
chr1	154974728	154974981
chr1	154984921	154985186
chr1	154989956	154990160
chr1	155024403	155024673
chr1	155034227	155034350
chr1	155035318	155035554
chr1	155036751	155036887
chr1	155053164	155053378
chr1	155053509	155053631
chr1	155056598	155056884
chr1	155057998	155058257
chr1	155099654	155100090
chr1	155100410	155100532
chr1	155112823	155112951
chr1	155139275	155139776
chr1	155145097	155145334
chr1	155157621	155158090
chr1	155164401	155164643
chr1	155178317	155178903
chr1	155214558	155214890
chr1	155225072	155225672
chr1	155243351	155243618
chr1	155293084	155293418
chr1	155293640	155294627
chr1	155532780	155532939
chr1	155657975	155658477
chr1	155954121	155954390
chr1	156052351	156052508
chr1	156076128	156076393
chr1	156084539	156085171
chr1	156085243	156086036
chr1	156131231	156131369
chr1	156186230	156186636
chr1	156427057	156427295
chr1	156458526	156459124
chr1	156470740	156471028
chr1	156474573	156474872
chr1	156474959	156475280
chr1	156561501	156561959
chr1	156586368	156586512
chr1	156629751	156629997
chr1	156659513	156659642
chr1	156662660	156662917
chr1	156674678	156675370
chr1	156675727	156676001
chr1	156676132	156676266
chr1	156720479	156721465
chr1	156802268	156802525
chr1	156830675	156830950
chr1	156905433	156905827
chr1	156995248	156995679
chr1	157015192	157015441
chr1	157015500	157015625
chr1	157015733	157016408
chr1	157108186	157108732
chr1	157126021	157126141
chr1	159751249	159751431
chr1	159774866	159775027
chr1	159788846	159788987
chr1	159824586	159825246
chr1	159869941	159870257
chr1	159894445	159894678
chr1	159915139	159915939
chr1	160070795	160071017
chr1	160231897	160232220
chr1	160370604	160370723
chr1	160683840	160684114
chr1	160983563	160983959
chr1	161008080	161008329
chr1	161008417	161008785
chr1	161102674	161102831
chr1	161123814	161123942
chr1	161135587	161135762
chr1	161147091	161147311
chr1	161368833	161369109
chr1	161369228	161369435
chr1	161369560	161369732
chr1	161993503	161993662
chr1	162039127	162040424
chr1	162531542	162531919
chr1	162819244	162819492
chr1	163006495	163006778
chr1	163735621	163736291
chr1	164290484	164290852
chr1	164529442	164529604
chr1	164629451	164629971
chr1	164718684	164719281
chr1	164759676	164760072
chr1	165132078	165132426
chr1	165600195	165600348
chr1	166808432	166808901
chr1	166809113	166809241
chr1	167189392	167189552
chr1	167190416	167190552
chr1	167190736	167191163
chr1	167424063	167424863
chr1	167424943	167425160
chr1	167522411	167523009
chr1	167663919	167664666
chr1	167683434	167683980
chr1	167690940	167691095
chr1	167691510	167691703
chr1	167905336	167905485
chr1	167905582	167905819
chr1	168054104	168054508
chr1	168105461	168105764
chr1	168105883	168106160
chr1	168106359	168106545
chr1	168148129	168148531
chr1	168231333	168231496
chr1	168994187	168994386
chr1	169074885	169075353
chr1	169075563	169075742
chr1	169080702	169081044
chr1	169336851	169337084
chr1	169454625	169455185
chr1	169863206	169863329
chr1	171711350	171711632
chr1	172502032	172502453
chr1	173446491	173447120
chr1	173638819	173639047
chr1	173837504	173837810
chr1	173990626	173991056
chr1	175063823	175063994
chr1	178482965	178483220
chr1	178693928	178694462
chr1	178694792	178694919
chr1	178694995	178695277
chr1	178994739	178994975
chr1	178995207	178995912
chr1	179051177	179051569
chr1	179262547	179263043
chr1	179334706	179335427
chr1	179851323	179851758
chr1	180471780	180471918
chr1	180923224	180923525
chr1	181074214	181074557
chr1	181111667	181111832
chr1	182112542	182112661
chr1	182360554	182361075
chr1	182573620	182573770
chr1	182758370	182759046
chr1	182774996	182775380
chr1	183385870	183386183
chr1	183604278	183604518
chr1	184355689	184356073
chr1	184356156	184356806
chr1	184356914	184357342
chr1	184723207	184723517
chr1	184796806	184797279
chr1	184874222	184874361
chr1	185285283	185285421
chr1	185285498	185286464
chr1	185286881	185287156
chr1	185670927	185671170
chr1	186344666	186344813
chr1	193028539	193029212
chr1	198127705	198128297
chr1	198466208	198466357
chr1	198466587	198467081
chr1	200379230	200379414
chr1	200638593	200639095
chr1	200708341	200708531
chr1	200708612	200708743
chr1	200836509	200836669
chr1	200967668	200967793
chr1	200971260	200971398
chr1	200982920	200984046
chr1	201022050	201022900
chr1	201123276	201123453
chr1	201123639	201123877
chr1	201139624	201140529
chr1	201278719	201278956
chr1	201368594	201368866
chr1	201437390	201438723
chr1	201451175	201451387
chr1	201463616	201463924
chr1	201475736	201476218
chr1	201507857	201508216
chr1	201508287	201509413
chr1	201618613	201619692
chr1	201798210	201798517
chr1	201857783	201858288
chr1	201877567	201878487
chr1	201885984	201886181
chr1	201910716	201910855
chr1	201915798	201916528
chr1	201916648	201916832
chr1	201951812	201952051
chr1	201952164	201952434
chr1	201977408	201977528
chr1	201978958	201979618
chr1	201979694	201979938
chr1	201992279	201992536
chr1	202015041	202015170
chr1	202015455	202015626
chr1	202113239	202113838
chr1	202896192	202896804
chr1	202936839	202937236
chr1	202976240	202976402
chr1	203123137	203123272
chr1	203275448	203275627
chr1	203296414	203296572
chr1	203307726	203307908
chr1	203594935	203595208
chr1	204042302	204042485
chr1	204042739	204043426
chr1	204043528	204044159
chr1	204049789	204049962
chr1	204052811	204053178
chr1	204053552	204053724
chr1	204058044	204058163
chr1	204058382	204059514
chr1	204062613	204062749
chr1	204063526	204063846
chr1	204077472	204077966
chr1	204098150	204098353
chr1	204121032	204121167
chr1	204167709	204168075
chr1	204463176	204463917
chr1	204485472	204486124
chr1	204619143	204619754
chr1	204776298	204776589
chr1	205180685	205180804
chr1	205197024	205197473
chr1	205197955	205198209
chr1	205216933	205217165
chr1	205218061	205219396
chr1	205219636	205220154
chr1	205454464	205454943
chr1	205600679	205601116
chr1	205718347	205718821
chr1	206808757	206809124
chr1	206859051	206859251
chr1	206867818	206867967
chr1	206869160	206869348
chr1	207082648	207083063
chr1	207986706	207987547
chr1	207987618	207988163
chr1	207989380	207990119
chr1	207994138	207994307
chr1	207997256	207997458
chr1	208041448	208041651
chr1	208041759	208042078
chr1	208042490	208042633
chr1	208417739	208417867
chr1	209920981	209921303
chr1	209978168	209978348
chr1	209979121	209979542
chr1	210406030	210407798
chr1	210424791	210425355
chr1	210446161	210446429
chr1	210465480	210466522
chr1	210502178	210502517
chr1	211431602	211432487
chr1	211432607	211433055
chr1	211433476	211433657
chr1	211500219	211500780
chr1	211687495	211687727
chr1	211688489	211689123
chr1	211715342	211715635
chr1	211750843	211752526
chr1	211775528	211775680
chr1	211816639	211817402
chr1	211871905	211872106
chr1	212003484	212003733
chr1	212003948	212004377
chr1	212459587	212459841
chr1	212587660	212587816
chr1	212588105	212588224
chr1	212629310	212629435
chr1	212731472	212732396
chr1	212780629	212780967
chr1	212781046	212781581
chr1	212781849	212781973
chr1	212782025	212782464
chr1	212838807	212838931
chr1	214454343	214454828
chr1	214455070	214455294
chr1	216692678	216692803
chr1	216774321	216774587
chr1	216839915	216840034
chr1	216988851	216989027
chr1	217307214	217307801
chr1	217309400	217309677
chr1	217310849	217311042
chr1	220212000	220212136
chr1	220219842	220219993
chr1	220267475	220268232
chr1	220863575	220863695
chr1	220930799	220931014
chr1	220933239	220933558
chr1	220983697	220983824
chr1	221915688	221916172
chr1	221916317	221916483
chr1	222464107	222464413
chr1	222790867	222791230
chr1	222885971	222886117
chr1	222886638	222886834
chr1	222988160	222988716
chr1	223092224	223092452
chr1	223302481	223303016
chr1	223307181	223307442
chr1	223316431	223316614
chr1	223537276	223537684
chr1	223537882	223538312
chr1	223538399	223538678
chr1	223819037	223819202
chr1	223900203	223900466
chr1	223900751	223901091
chr1	223903099	223903464
chr1	223936827	223936998
chr1	223940617	223940760
chr1	224032702	224032821
chr1	224033068	224033602
chr1	224180286	224180489
chr1	224370548	224371301
chr1	224433087	224433355
chr1	224517905	224518042
chr1	224544564	224545404
chr1	224620901	224621167
chr1	225035496	225035684
chr1	225662762	225662896
chr1	225840703	225840840
chr1	225841175	225841535
chr1	226187084	226187339
chr1	226250715	226250837
chr1	226250990	226251377
chr1	226271236	226271650
chr1	226295548	226295745
chr1	226297848	226298700
chr1	226309184	226309590
chr1	226310091	226310446
chr1	226374478	226374628
chr1	226558269	226558414
chr1	226558486	226558845
chr1	226592618	226592739
chr1	226595176	226596027
chr1	226736425	226737067
chr1	226843854	226844322
chr1	226844424	226844596
chr1	226925335	226926704
chr1	227058312	227058689
chr1	227167946	227169247
chr1	227505444	227506128
chr1	227915748	227916105
chr1	227918285	227918420
chr1	227923043	227923489
chr1	227932413	227932712
chr1	228133069	228133417
chr1	228133906	228134529
chr1	228134830	228135024
chr1	228135710	228135893
chr1	228290673	228291087
chr1	228338071	228338693
chr1	228353361	228353665
chr1	228353770	228353937
chr1	228354084	228354587
chr1	228361608	228361805
chr1	228555284	228555467
chr1	228556663	228557463
chr1	228560476	228560743
chr1	228566306	228566826
chr1	228567480	228567599
chr1	228594344	228594579
chr1	228633943	228634129
chr1	228675103	228675280
chr1	228675361	228675585
chr1	228676018	228676164
chr1	228870887	228871485
chr1	228871945	228872668
chr1	228872732	228873306
chr1	228945194	228946355
chr1	228965641	228966134
chr1	229234510	229234748
chr1	229477797	229478327
chr1	229478641	229479133
chr1	229694307	229694786
chr1	229761088	229761405
chr1	229761867	229762316
chr1	229762394	229762585
chr1	230202681	230202824
chr1	230372172	230372328
chr1	230454141	230454554
chr1	230561707	230562234
chr1	230562306	230562589
chr1	230777927	230778680
chr1	230783030	230783270
chr1	231003817	231004247
chr1	231004557	231004765
chr1	231176108	231177067
chr1	231376739	231376969
chr1	231556876	231557555
chr1	231557633	231558082
chr1	231558214	231558573
chr1	231762830	231763145
chr1	232765991	232766505
chr1	234349685	234350322
chr1	234509251	234509371
chr1	234613835	234614348
chr1	234634956	234635217
chr1	234735472	234735633
chr1	234741917	234742184
chr1	234744142	234745229
chr1	235147877	235148097
chr1	235666974	235667480
chr1	236135025	236135197
chr1	236228293	236228509
chr1	236629449	236629654
chr1	236767636	236767941
chr1	242011281	242011413
chr1	243947866	243948174
chr1	244014041	244014302
chr1	244014360	244014534
chr1	244213434	244213553
chr1	244394610	244395109
chr1	244486574	244486703
chr1	244530262	244530589
chr1	244614436	244614977
chr1	244615257	244615517
chr1	244816206	244816509
chr1	244893238	244894168
chr1	244998686	244998810
chr1	245003723	245003849
chr1	245026483	245026969
chr1	245134061	245134323
chr1	245316525	245317132
chr1	245318762	245319960
chr1	246670413	246670601
chr1	246887762	246888098
chr1	247094895	247095165
chr1	247266983	247267615
chr1	247275309	247275544
chr1	247373898	247374082
chr1	247494637	247495158
chr1	249167273	249167400
chr1	249167730	249168155
chr10	133330	133596
chr10	180548	180739
chr10	181019	181414
chr10	352786	353098
chr10	443747	443882
chr10	530723	530867
chr10	567715	568205
chr10	593063	593232
chr10	597731	598090
chr10	660478	661658
chr10	664275	664514
chr10	671057	671731
chr10	678002	678369
chr10	735434	735770
chr10	830740	831058
chr10	976541	977770
chr10	1015688	1016067
chr10	1033784	1034247
chr10	1094991	1095261
chr10	1416487	1417046
chr10	1601406	1601829
chr10	3826839	3827417
chr10	3827708	3828115
chr10	3969115	3969829
chr10	5325953	5326625
chr10	5734170	5734971
chr10	5794287	5794507
chr10	5854590	5855404
chr10	5855616	5855894
chr10	6130906	6131205
chr10	6131629	6131799
chr10	6186573	6187433
chr10	6205407	6206274
chr10	6243063	6243247
chr10	6243475	6243682
chr10	6244695	6245053
chr10	6245111	6245479
chr10	6776104	6776558
chr10	6779315	6779493
chr10	6795856	6795975
chr10	7647858	7648069
chr10	7648954	7649119
chr10	7860222	7860383
chr10	7860890	7861125
chr10	7893515	7893660
chr10	8076722	8076911
chr10	8077572	8078244
chr10	8078567	8078769
chr10	8079236	8079604
chr10	8080014	8080432
chr10	8086541	8086786
chr10	8087020	8087154
chr10	8087388	8087697
chr10	8089496	8090025
chr10	8090182	8090860
chr10	8093745	8094836
chr10	8095244	8095506
chr10	8105601	8106021
chr10	11059970	11060308
chr10	11246415	11246759
chr10	11653653	11654134
chr10	11790922	11791131
chr10	12171443	12171631
chr10	13141577	13141964
chr10	13344129	13344481
chr10	13389819	13389938
chr10	13481998	13482695
chr10	13571279	13571475
chr10	14646302	14646421
chr10	14920387	14920846
chr10	15001725	15001894
chr10	16859731	16859890
chr10	17243471	17243714
chr10	17272394	17272515
chr10	19010151	19010333
chr10	20104834	20104989
chr10	20105176	20105300
chr10	21462333	21463843
chr10	21605067	21605323
chr10	21625070	21626053
chr10	21783818	21783962
chr10	21784528	21784912
chr10	21785352	21785495
chr10	21785550	21785723
chr10	21785836	21785973
chr10	21786336	21786465
chr10	21805600	21805791
chr10	21815352	21815636
chr10	21815787	21816207
chr10	21822712	21823346
chr10	21823621	21823930
chr10	21824140	21824446
chr10	22292046	22293101
chr10	22604902	22605294
chr10	22609249	22609368
chr10	22610226	22610497
chr10	22610861	22611090
chr10	22614671	22614810
chr10	22629631	22630167
chr10	23002088	23003598
chr10	23384419	23384879
chr10	23385317	23385505
chr10	23727574	23727829
chr10	23727978	23729272
chr10	24497477	24498027
chr10	24498221	24498342
chr10	24498492	24498771
chr10	24512933	24513355
chr10	24629311	24629747
chr10	24672812	24672931
chr10	25011984	25012159
chr10	25971225	25971407
chr10	26986357	26986482
chr10	27149115	27149423
chr10	27158553	27158816
chr10	27529301	27529492
chr10	27530862	27531112
chr10	28592164	28592430
chr10	28821744	28822012
chr10	28966047	28966622
chr10	29526945	29527127
chr10	29935376	29935521
chr10	30020137	30020288
chr10	30023613	30023931
chr10	30024021	30025379
chr10	30025450	30025848
chr10	30094060	30094492
chr10	30316273	30316617
chr10	30347952	30348544
chr10	30712268	30712585
chr10	30722641	30724038
chr10	31107148	31107269
chr10	31320531	31321302
chr10	31607812	31607940
chr10	32216958	32217254
chr10	32217865	32218005
chr10	32345145	32345436
chr10	32635204	32635366
chr10	32635652	32636040
chr10	32636117	32636371
chr10	33246643	33246812
chr10	33247017	33247537
chr10	33269587	33269895
chr10	33795434	33795610
chr10	34446018	34446169
chr10	34954864	34955072
chr10	35083967	35084183
chr10	35103921	35104201
chr10	35225092	35225211
chr10	35415803	35416067
chr10	35416126	35416725
chr10	35595764	35596035
chr10	35624959	35625299
chr10	35625433	35625619
chr10	35932150	35932551
chr10	38265033	38265535
chr10	38299676	38300015
chr10	43633898	43634443
chr10	43845299	43845831
chr10	43892039	43892292
chr10	43892574	43892961
chr10	43902926	43903200
chr10	43915878	43916115
chr10	43916176	43916527
chr10	43932121	43932483
chr10	43950832	43951076
chr10	44143852	44144740
chr10	44806304	44806831
chr10	45454719	45455075
chr10	45496207	45496559
chr10	46090200	46090573
chr10	46167708	46168232
chr10	47682624	47682861
chr10	48354426	48354943
chr10	49515022	49515332
chr10	49652865	49653224
chr10	49661505	49661667
chr10	49662237	49662798
chr10	49663564	49663757
chr10	49664110	49664282
chr10	49664336	49664821
chr10	49673285	49673421
chr10	49675951	49676649
chr10	49676720	49677403
chr10	49716283	49716905
chr10	49731665	49732441
chr10	49863435	49864574
chr10	50322882	50323081
chr10	50323353	50323554
chr10	50323622	50323949
chr10	50374666	50375130
chr10	50494358	50494580
chr10	50506685	50507067
chr10	50507207	50507374
chr10	50627226	50627618
chr10	50746625	50747553
chr10	50747734	50747893
chr10	50968874	50969186
chr10	50969671	50969790
chr10	52177802	52178189
chr10	52262777	52263128
chr10	52345314	52345561
chr10	52370156	52370522
chr10	52382077	52382233
chr10	52382368	52382570
chr10	52382953	52383807
chr10	52384349	52384643
chr10	52385004	52385195
chr10	52834247	52834437
chr10	53006057	53006177
chr10	53459461	53459607
chr10	60027723	60028250
chr10	60094742	60095194
chr10	61042948	61043401
chr10	61468535	61469015
chr10	61469084	61470068
chr10	61666181	61666779
chr10	61726944	61727131
chr10	61731710	61732210
chr10	62423700	62423844
chr10	62492609	62493488
chr10	62703248	62704106
chr10	63691735	63691900
chr10	63816089	63816313
chr10	64028641	64029146
chr10	64564288	64564791
chr10	64576852	64577087
chr10	64577163	64577325
chr10	65224681	65225856
chr10	65280869	65281026
chr10	65281453	65281794
chr10	65281852	65281976
chr10	65389627	65389947
chr10	65483112	65483314
chr10	69581620	69581743
chr10	69644388	69645137
chr10	70231563	70231879
chr10	70587991	70588232
chr10	70661021	70661193
chr10	70661272	70661480
chr10	70715949	70716105
chr10	70883529	70883740
chr10	70883819	70883975
chr10	70884368	70884487
chr10	70997503	70997815
chr10	71077718	71077843
chr10	71077966	71078470
chr10	71093112	71093438
chr10	71097527	71098289
chr10	71168839	71169124
chr10	71562186	71562381
chr10	71881914	71882083
chr10	71892410	71892761
chr10	71906151	71906467
chr10	72163818	72164066
chr10	72575574	72575853
chr10	72576063	72576353
chr10	72647982	72648326
chr10	73078548	73078819
chr10	73079099	73079360
chr10	73156220	73156342
chr10	73358635	73358877
chr10	73363195	73363584
chr10	73648553	73648672
chr10	73975870	73976084
chr10	74008226	74008489
chr10	74008851	74009022
chr10	74020443	74020623
chr10	74032760	74033359
chr10	74057472	74058144
chr10	74069077	74070245
chr10	74079331	74080191
chr10	74084529	74085498
chr10	74094643	74095016
chr10	74114493	74114773
chr10	74807414	74807727
chr10	74856200	74856487
chr10	74856729	74856924
chr10	75006703	75007008
chr10	75173423	75174131
chr10	75255718	75255837
chr10	75337547	75337667
chr10	75532509	75532849
chr10	75541858	75541989
chr10	75545123	75545373
chr10	75570577	75570718
chr10	75570811	75571197
chr10	75634150	75634289
chr10	75648252	75648392
chr10	75758399	75758703
chr10	75910392	75910791
chr10	75911306	75911454
chr10	75936336	75936779
chr10	76581494	76581653
chr10	76585235	76585889
chr10	76809744	76809921
chr10	76969928	76970252
chr10	76994210	76995523
chr10	76995716	76996058
chr10	77036176	77036611
chr10	77054447	77055138
chr10	77107058	77107412
chr10	77160483	77160659
chr10	77161157	77161562
chr10	77161832	77162199
chr10	77162988	77163512
chr10	77168935	77169618
chr10	77191159	77191840
chr10	77875578	77876026
chr10	79615487	79615725
chr10	79616976	79617627
chr10	79651646	79651929
chr10	79658342	79658614
chr10	79671453	79671598
chr10	79685929	79686215
chr10	79703031	79703155
chr10	79703316	79703620
chr10	79708914	79709124
chr10	79975640	79975797
chr10	80062872	80063242
chr10	80210585	80210887
chr10	80448821	80449078
chr10	80512101	80512289
chr10	80673621	80674010
chr10	80724912	80725349
chr10	80732499	80733456
chr10	80737822	80738016
chr10	80808246	80808436
chr10	80827196	80827391
chr10	80827508	80827639
chr10	80828403	80828663
chr10	80829041	80829394
chr10	80829640	80829763
chr10	80830729	80831148
chr10	80872863	80873295
chr10	80999134	80999525
chr10	81001018	81001260
chr10	81002031	81002227
chr10	81002409	81002707
chr10	81003150	81003571
chr10	81107061	81107195
chr10	81107271	81107685
chr10	81204575	81204796
chr10	81586689	81586808
chr10	81741417	81741884
chr10	81964438	81964895
chr10	81965059	81965285
chr10	81965376	81965554
chr10	82168131	82168743
chr10	82213462	82213828
chr10	82258525	82258826
chr10	82295621	82296011
chr10	82431771	82432096
chr10	85899313	85899655
chr10	86088268	86088841
chr10	86088960	86089097
chr10	86323610	86323991
chr10	88159576	88159697
chr10	88160874	88161117
chr10	88281566	88281900
chr10	88470653	88471778
chr10	88515283	88515739
chr10	88515809	88516222
chr10	88699296	88699463
chr10	88730781	88731174
chr10	88855034	88855395
chr10	89605823	89606131
chr10	89621452	89622038
chr10	90640236	90640675
chr10	90995220	90995404
chr10	91174378	91174716
chr10	91404832	91404951
chr10	91940740	91941087
chr10	92357479	92357598
chr10	92401600	92401993
chr10	92617033	92617277
chr10	92617361	92617730
chr10	92922277	92922655
chr10	92922756	92923378
chr10	92923438	92923870
chr10	93169485	93169811
chr10	93169893	93170089
chr10	93683498	93684139
chr10	93998750	93998982
chr10	93999420	93999788
chr10	94050958	94051553
chr10	94332214	94333537
chr10	94333987	94334220
chr10	94607997	94608181
chr10	95205019	95205657
chr10	95241931	95242214
chr10	95462101	95462394
chr10	95653345	95654126
chr10	96122766	96122916
chr10	96161810	96162182
chr10	96162258	96162881
chr10	97050539	97051373
chr10	97416001	97416217
chr10	97453327	97453645
chr10	97453863	97454100
chr10	97667716	97667863
chr10	98346370	98346569
chr10	98346649	98347085
chr10	98591785	98592055
chr10	98592326	98592446
chr10	98592504	98593160
chr10	99078418	99079234
chr10	99092591	99092858
chr10	99092940	99094002
chr10	99094561	99094703
chr10	99094778	99095104
chr10	99095180	99095480
chr10	99160728	99161064
chr10	99205887	99206396
chr10	99258280	99258943
chr10	99379566	99379690
chr10	99401128	99401286
chr10	99447150	99447278
chr10	99472848	99473330
chr10	99473514	99474540
chr10	99496938	99497074
chr10	100206481	100206885
chr10	101380577	101381529
chr10	101492285	101492679
chr10	101629763	101630096
chr10	101673659	101673845
chr10	101769049	101769168
chr10	101769267	101769405
chr10	101769464	101770011
chr10	101945521	101945811
chr10	101989005	101989322
chr10	102107276	102107479
chr10	102242037	102242455
chr10	102490792	102491027
chr10	102672751	102673084
chr10	102727887	102729134
chr10	102756313	102758470
chr10	102758522	102758759
chr10	102758868	102759392
chr10	102759646	102759832
chr10	102778669	102779034
chr10	102789945	102791421
chr10	102791863	102792148
chr10	102810024	102810160
chr10	102820591	102820730
chr10	102822247	102822439
chr10	102822529	102822711
chr10	102825802	102826793
chr10	102826999	102827713
chr10	103453917	103454667
chr10	103454762	103455296
chr10	103535659	103535813
chr10	103538505	103539008
chr10	103540075	103541007
chr10	103542853	103543073
chr10	103543228	103543465
chr10	103543674	103543866
chr10	103543947	103544170
chr10	103577996	103578240
chr10	103590045	103590632
chr10	103815169	103815987
chr10	103877209	103877392
chr10	103879603	103880533
chr10	103893071	103893533
chr10	103989744	103989906
chr10	103989990	103991023
chr10	104154477	104154738
chr10	104155161	104155431
chr10	104158992	104159285
chr10	104163568	104163738
chr10	104180903	104181235
chr10	104181722	104182813
chr10	104192131	104192325
chr10	104210009	104210310
chr10	104210434	104210928
chr10	104264136	104264393
chr10	104379991	104380192
chr10	104392808	104393004
chr10	104402720	104403192
chr10	104403431	104403604
chr10	104403692	104404191
chr10	104404264	104405364
chr10	104405449	104405621
chr10	104433721	104433970
chr10	104438509	104438835
chr10	104473374	104473675
chr10	104503737	104504033
chr10	104536909	104537186
chr10	104573846	104574228
chr10	104677220	104677717
chr10	104677964	104678204
chr10	104678316	104678764
chr10	105110826	105111167
chr10	105212139	105213009
chr10	105250358	105250831
chr10	105253187	105253449
chr10	105302898	105303040
chr10	105303154	105303430
chr10	105305461	105305664
chr10	105525545	105526133
chr10	105531882	105532571
chr10	105991456	105991591
chr10	105991747	105992189
chr10	106097673	106098475
chr10	106099024	106099366
chr10	111388124	111388418
chr10	111666136	111666291
chr10	111683257	111683495
chr10	111768213	111768371
chr10	111968971	111969729
chr10	111985634	111986142
chr10	112119160	112119279
chr10	112256045	112256892
chr10	112257087	112257583
chr10	112567210	112567480
chr10	112618324	112618532
chr10	112679369	112679988
chr10	113943177	113943609
chr10	114710456	114710646
chr10	114711550	114712541
chr10	114760633	114761020
chr10	114886332	114886592
chr10	115439355	115439482
chr10	115451240	115452097
chr10	115613795	115613935
chr10	115614670	115615011
chr10	115802846	115803216
chr10	115803292	115805131
chr10	115841436	115841721
chr10	115999126	115999482
chr10	116110352	116110921
chr10	116126967	116127086
chr10	116152564	116153179
chr10	116153238	116153388
chr10	116164081	116164222
chr10	116286526	116286685
chr10	116527492	116527710
chr10	116581443	116582075
chr10	118369401	118369520
chr10	118609347	118609489
chr10	118704598	118704855
chr10	118764209	118764995
chr10	119134574	119135429
chr10	119806071	119806412
chr10	119806490	119806681
chr10	120219126	120219245
chr10	120788407	120789073
chr10	120925021	120925435
chr10	120938376	120938533
chr10	120966247	120967028
chr10	120967291	120967926
chr10	120971269	120971388
chr10	120982288	120982498
chr10	121072445	121072671
chr10	121171770	121172170
chr10	121302983	121303102
chr10	121367994	121368209
chr10	121410438	121410797
chr10	121419508	121419712
chr10	121426998	121427456
chr10	121427539	121428140
chr10	121428210	121429098
chr10	121429645	121429835
chr10	121485382	121485978
chr10	121631615	121631754
chr10	121632123	121632389
chr10	121651767	121652092
chr10	122610747	122611176
chr10	122708540	122708722
chr10	122725530	122725718
chr10	122739105	122739277
chr10	122856682	122856831
chr10	123269854	123270003
chr10	123284021	123284169
chr10	123287347	123287494
chr10	123313260	123313523
chr10	123313586	123313803
chr10	123356605	123356724
chr10	123357553	123358296
chr10	123368123	123368578
chr10	123428352	123428491
chr10	123450603	123450912
chr10	123687180	123688118
chr10	123734143	123735003
chr10	123872241	123872840
chr10	123873360	123873479
chr10	123902277	123902692
[truncated: 12,375 more rows]

## Sheet: SupplementaryData2
# Super-enhancers in parathyroid glands defined by the high signal intensities of H3K27ac in hg19
# chromosome	start	end
chr7	21581441	21824780
chr6	134425985	134606483
chr5	112415979	112576276
chr8	28964974	29121549
chr3	56788682	56937423
chr22	18333829	18469016
chr1	39733221	39861478
chr9	128578039	128695268
chr2	54755197	54871203
chr17	57403819	57519536
chr16	19650816	19761082
chr9	74251932	74359080
chr10	116067789	116173696
chr8	20125633	20230231
chr2	69840952	69944116
chr3	121887672	121987919
chr17	48940049	49040154
chr9	79056053	79154431
chr4	89648421	89745942
chr20	48692685	48790044
chr5	35152693	35248065
chr16	68740353	68835065
chr12	106451681	106542733
chr8	134500607	134588640
chr19	39137926	39225945
chr1	8176421	8264263
chr12	6308511	6395965
chr5	66108737	66195946
chr4	23806760	23893566
chr18	2844502	2931208
chr9	111650781	111737265
chr10	104358175	104444071
chr2	113913648	113999398
chr3	177311776	177397153
chr10	101722298	101806423
chr2	69964876	70046410
chr20	21620536	21701857
chr18	74765982	74845900
chr6	144605226	144684598
chr10	104676741	104754869
chr5	149371218	149448917
chr10	73982627	74058919
chr3	64052743	64128775
chr11	78494353	78569761
chr14	68915861	68991244
chr10	126356120	126430799
chr2	161289759	161364216
chr1	59335506	59409404
chr14	93174507	93247704
chr5	173990522	174063579
chr20	47733027	47805682
chr10	79614844	79687495
chr8	30239592	30311917
chr22	29988985	30061022
chr18	28786256	28857878
chr5	95083790	95154933
chr9	118913622	118984313
chr18	57121588	57191820
chr13	24522729	24592806
chr8	98775501	98844882
chr1	33427773	33496837
chr2	191791695	191859571
chr12	94131120	94198993
chr13	33577469	33645316
chr3	141084330	141151929
chr4	148924821	148991978
chr13	95832740	95899629
chr16	77407498	77474159
chr16	16043486	16109830
chr6	125281739	125348005
chr8	28204267	28270421
chr7	44654614	44720462
chr2	98423169	98488807
chr17	43354392	43420021
chr14	23589723	23655038
chr10	21597454	21662712
chr10	104511563	104576717
chr7	47461910	47526899
chr9	79175293	79240223
chr19	35863690	35928554
chr20	39291672	39356336
chr19	39594031	39658660
chr14	103569762	103634371
chr7	47331276	47395839
chr9	137215280	137279497
chr16	67430495	67494437
chr10	96988012	97051791
chr9	5817166	5880810
chr6	3323822	3386953
chr14	74207048	74269913
chr4	77456585	77519229
chrX	135197549	135259388
chr16	21354776	21416601
chr5	168552043	168613750
chr3	42053684	42115125
chr22	29299225	29360467
chr1	62475840	62536700
chr6	147177328	147238081
chr5	131704474	131765144
chr9	33127564	33188183
chr8	134277764	134338229
chr18	71918983	71978899
chr3	156477960	156537670
chr3	4759641	4819194
chr22	41863992	41922918
chr2	26939685	26998347
chr1	172631766	172690148
chr4	37971730	38030104
chr1	143992120	144050415
chr12	64255158	64312996
chr14	59784029	59841620
chr12	3150673	3207837
chr7	73842120	73899155
chr3	193225215	193282233
chr2	45876350	45933193
chr12	122867636	122924382
chr16	69203545	69260194
chr10	24401588	24458175
chr11	34621180	34677574
chr11	12820040	12876183
chr15	49336574	49392446
chr3	57983435	58039174
chr12	48244574	48300225
chr15	75287602	75342623
chr3	172227625	172282553
chr4	87926609	87981402
chr3	193848377	193903035
chr1	16499461	16553753
chr1	111741806	111796094
chr14	69104219	69157993
chr1	59471540	59525226
chr14	93747243	93800917
chr12	79908545	79961490
chr8	17344410	17397218
chr1	201968683	202021288
chr1	43388134	43439970
chr9	93593012	93644696
chr1	116827288	116878909
chr14	73011179	73062761
chr2	238533887	238585277
chr12	53404834	53456134
chr16	20812125	20863410
chr1	143913125	143964175
chr19	3359495	3410486
chr1	206087508	206138480
chr1	120787920	120838814
chr6	143835577	143886409
chr2	8633894	8684449
chr12	105838993	105889315
chr20	30261856	30312170
chr22	22511022	22561233
chr10	54630873	54681070
chr16	29345461	29395594
chr20	24997441	25047546
chr22	45898856	45948900
chr5	150438737	150488772
chr16	87978345	88027601
chr7	22212164	22261087
chr7	5696280	5745146
chr22	29736720	29785489
chr10	116238709	116287414
chr17	60857265	60905929
chr2	46523296	46571570
chr6	166999969	167048140
chr10	70804478	70852431
chr17	53497208	53544795
chr10	120966912	121014489
chr1	57238837	57286315
chr22	29179088	29226546
chr1	9465801	9513250
chr5	154057108	154104370
chr19	45942536	45989627
chr19	14088454	14135467
chr5	173284117	173330997
chr18	48180613	48227472
chr8	126277552	126324329
chr1	33206238	33252981
chr1	100501993	100548689
chr1	146641316	146687915
chr20	52194793	52241284
chr3	50264079	50310484
chr22	30683643	30729982
chr1	156066234	156112195
chr6	135140179	135185929
chr5	172286904	172332569
chr9	95851916	95897494
chr4	87998832	88044179
chr17	55403732	55449016
chr11	15236858	15282092
chr1	56971054	57016222
chr1	47141044	47186170
chr9	131864103	131909140
chr6	30765883	30810903
chr8	30382386	30427265
chr19	6232924	6277800
chr6	140166797	140211256
chr1	206534795	206579225
chr3	20079463	20123510
chr14	61082720	61126721
chr8	103779746	103823733
chr16	69515174	69559028
chr2	121008847	121052641
chr11	7592268	7636015
chr17	61512102	61555646
chr16	12114691	12158230
chr8	72515015	72558443
chr2	161225383	161268571
chr13	45467481	45510632
chr12	123121951	123165062
chr17	55594017	55636878
chr16	87484830	87527658
chr12	79807659	79850446
chr1	120251027	120293721
chr5	133544489	133587162
chr12	113658163	113700825
chr15	75123911	75166560
chr4	159706748	159749346
chr2	84676976	84719472
chr1	223886828	223929216
chr5	157327103	157369489
chr1	36696510	36738891
chr21	43352144	43394509
chr20	45618294	45660645
chr3	56954839	56997117
chr2	30437402	30479602
chr10	9301949	9344146
chr20	16521252	16563441
chr2	190404681	190446867
chr14	77469771	77511919
chr3	46971561	47013618
chr21	40320873	40362894
chr5	75659037	75700973
chr5	139016440	139058130
chr6	74344990	74386559
chr12	610349	651886
chr2	120040592	120082044
chr12	122488722	122530131
chr22	36405205	36446216
chrX	40402613	40443604
chr3	61912280	61953246
chr4	40549881	40590824
chr11	77750779	77791672
chr6	74403467	74444231
chr19	42745760	42786444
chr9	97316577	97357242
chr9	92824983	92865430
chrX	68290147	68330539
chr9	132220757	132261105
chr12	29705320	29745647
chr22	36744867	36785169
chr1	240254496	240294670
chr21	45327813	45367844
chr11	119210521	119250449
chr1	67832204	67872119
chr17	46124234	46164143
chr10	101665739	101705542
chr14	104465408	104505202
chr6	159052148	159091885
chr7	36060537	36100156
chr6	134693060	134732607
chr9	92263071	92302595
chr14	65400395	65439842
chr3	53343264	53382574
chr12	120665700	120704971
chr1	202520413	202559580
chr17	68048419	68087558
chr19	47578853	47617951
chr1	2120460	2159438
chr17	66480258	66519153
chr1	8937572	8976425
chr1	235096171	235134937
chr20	17853995	17892590
chr3	122785219	122823781
chr19	2598425	2636982
chr14	68833960	68872363
chr2	211022481	211060699
chr1	26091673	26129877
chr8	79395703	79433904
chr22	37941065	37979222
chr12	109213271	109251402
chr9	126061548	126099672
chr11	65238356	65276473
chr3	133171049	133209115
chr12	94054836	94092860
chr18	48310565	48348510
chr19	47447742	47485607
chr15	93351283	93389018
chr19	14636300	14673955
chr4	7906964	7944510
chr10	121409818	121447363
chr6	134836134	134873631
chr2	26395947	26433278
chr2	102746335	102783650
chr5	151043480	151080773
chr22	36275377	36312665
chr2	73304139	73341304
chr1	45339390	45376535
chr10	112492691	112529741
chr18	60903075	60940116
chr2	10146625	10183641
chr1	240739043	240776001
chr17	19184590	19221534
chr21	45122080	45158988
chr16	4343302	4380173
chr7	143180838	143217639
chr17	2285960	2322740
chr18	43990109	44026876
chr22	50328354	50364927
chr12	28114989	28151533
chr17	68305915	68342458
chr20	10619841	10656376
chr5	66509321	66545846
chr22	25337990	25374430
chr11	13131901	13168251
chr14	61974363	62010704
chr7	75501228	75537545
chr2	233679096	233715268
chr16	75277895	75313987
chr16	3173751	3209738
chr16	73069702	73105684
chr15	51055792	51091705
chr20	47536638	47572475
chr6	140000242	140036073
chr2	218818195	218853983
chr16	29269236	29305003
chr17	78271337	78307006
chr8	97264653	97300315
chr10	76804825	76840392
chr2	41921857	41957421
chr5	150384559	150420117
chr11	125439181	125474735
chr22	36356951	36392489
chr12	124842912	124878444
chr16	27324352	27359880
chr1	9285336	9320816
chr9	115893693	115929164
chr1	115594312	115629729
chr12	32685272	32720654
chr12	50581955	50617146
chr1	24052893	24088061
chr13	60252845	60287975
chr16	79606151	79641276
chr8	8974767	9009804
chr1	12537132	12572116
chr9	137293970	137328907
chr1	64437215	64472130
chr21	37547560	37582341
chr1	223275185	223309848
chr14	75038072	75072725
chr16	85220106	85254749
chr5	110865822	110900322
chr18	56658472	56692892
chr11	20044052	20078461
chr5	67944685	67979068
chr5	149991355	150025720
chr20	52352006	52386314
chr5	154117204	154151509
chr17	68101366	68135646
chr19	16544891	16579158
chr6	159125123	159159273
chr20	30790712	30824795
chr1	62415872	62449948
chr10	61875316	61909287
chr16	66906630	66940562
chr10	8086461	8120364
chr8	33957299	33991168
chr21	35884939	35918807
chr22	45711244	45745068
chr16	66166231	66200017
chr9	97918991	97952710
chr9	38681471	38715190
chr11	78639817	78673503
chr8	11876284	11909749
chr17	17584830	17618277
chr1	24225218	24258617
chr8	103612549	103645933
chr5	148504650	148537911
chr19	19055099	19088343
chr19	13260245	13293460
chr19	2474542	2507755
chr10	77351231	77384287
chr12	561988	594895
chrX	152615619	152648477
chr18	21102891	21135732
chr20	38477694	38510533
chr10	24606926	24639763
chr14	68085134	68117865
chr1	12650397	12683086
chr9	97626850	97659530
chr11	12696616	12729242
chr3	45022748	45055349
chr6	26140989	26173565
chr9	130833801	130866352
chr21	28307757	28340303
chr11	120141700	120174166
chr6	126354474	126386896
chr2	232454672	232487087
chr16	75076287	75108635
chr1	169071478	169103793
chr3	31773215	31805470
chr9	135988032	136020260
chr19	38741745	38773788
chr2	233630360	233662377
chr3	156776183	156808162
chr19	19544932	19576901
chr12	123371355	123403289
chr9	77697524	77729441
chr1	15251090	15282949
chr3	23928339	23960120
chr6	140281507	140313286
chr5	168632635	168664393
chr4	15340127	15371841
chr12	110971161	111002776
chr6	134765499	134797110
chr3	182373555	182405148
chr5	173179351	173210899
chr1	121097257	121128802
chr2	171671804	171703344
chr12	108097001	108128532
chr14	52517662	52549189
chr17	17714727	17746252
chr10	30007633	30039113
chr1	217249461	217280926
chr1	15876624	15908061
chr13	24607464	24638887
chr11	68584452	68615841
chr19	2031365	2062713
chr5	154208826	154240151
chr19	41907094	41938399
chr12	92933447	92964718
chr12	6865725	6896981
chr8	131502982	131534238
chr12	102090142	102121343
chr3	58309212	58340394
chr1	68083121	68114209
chr1	236653710	236684761
chr9	134247905	134278825
chr14	77541547	77572452
chr16	68096652	68127552
chr7	143076109	143107000
chr12	67806768	67837641
chr11	59368170	59399026
chr6	53657673	53688495
chr12	63323905	63354724
chr20	25477102	25507879
chr12	109077466	109108238
chr18	57271196	57301937
chr14	75715911	75746649
chr9	86123836	86154501
chr9	93516621	93547279
chr10	121124979	121155619
chr17	48559722	48590335
chr14	104333753	104364361
chr1	112134088	112164683
chr2	201202838	201233292
chr1	230878982	230909415
chr5	173930589	173960978
chr22	24243214	24273410
chr17	38472438	38502626
chr9	90184005	90214178
chr11	108404683	108434833
chr17	15923101	15953250
chr6	139889769	139919915
chr8	17504629	17534774
chr1	8711652	8741792
chr13	25217668	25247788
chr17	55733504	55763557
chr10	102105354	102135342
chr17	47790952	47820909
chr16	56880515	56910420
chr16	66711138	66741016
chr4	25003669	25033483
chr16	2940643	2970452
chr1	120202320	120232094
chr22	24041185	24070929
chr10	97596073	97625790
chr4	169587259	169616824
chr1	68027184	68056740
chr4	148514992	148544472
chr2	70342298	70371750
chr14	89832674	89862103
chr9	6972522	7001891
chr1	49133242	49162595
chr22	39630043	39659347
chr2	131861161	131890426
chr9	92680800	92710040
chr1	30321546	30350736
chr15	26129160	26158250
chr14	93388676	93417746
chr7	75920265	75949333
chr12	52343016	52372077
chr18	48137057	48166112
chr1	41825727	41854762
chr1	8129731	8158739
chr1	64503149	64532127
chr3	177238576	177267486
chr8	30339951	30368836
chr1	203096391	203125213
chr2	85619348	85648120
chr10	123426606	123455301
chr17	44776015	44804709
chr10	60023142	60051820
chr12	52298957	52327619
chr1	39592890	39621542
chr6	74286838	74315481
chr12	50260524	50289131
chr14	59717850	59746441
chr13	30968684	30997248
chr3	4845810	4874354
chr1	8455321	8483858
chr9	8845233	8873747
chr1	206484104	206512613
chr7	151080317	151108803
chr8	19919143	19947618
chr1	6496921	6525343
chr2	192142600	192170971
chr12	48195718	48224060
chr19	44137286	44165605
chr16	77666881	77695145
chr12	93962918	93991180
chr17	78225944	78254194
chr6	135060293	135088540
chr15	52657297	52685428
chr1	230801115	230829206
chr6	11206870	11234905
chr4	139772270	139800282
chr7	95215695	95243703
chr12	125397877	125425867
chr12	106571700	106599648
chr8	23339073	23367010
chr6	135204250	135232173
chr20	62345466	62373379
chr2	45971700	45999605
chr8	59392229	59420113
chr12	4098004	4125878
chr19	1239599	1267403
chr2	26230951	26258738
chr15	99394584	99422353
chr3	57037446	57065214
chr1	144682810	144710546
chr10	49646306	49674038
chr19	37261641	37289355
chr10	134208578	134236262
chr4	184691708	184719387
chr6	139746413	139774091
chr3	4612583	4640246
chr19	47679536	47707170
chr1	16692797	16720424
chr18	5392159	5419729
chr20	57457177	57484722
chr17	38253656	38281179
chr1	27312762	27340260
chr22	33222787	33250274
chr17	43223572	43251032
chr8	42102615	42129994
chr10	76969135	76996482
chr9	129545398	129572740
chr22	18514808	18542143
chr10	114494373	114521675
chr11	108345228	108372508
chr20	45931624	45958903
chr10	80980198	81007393
chr20	52462835	52490017
chr13	60318931	60346108
chr21	46713483	46740589
chr22	23521613	23548686
chr18	44275411	44302445
chr8	19793862	19820886
chr16	79320194	79347190
chr10	61934553	61961546
chr13	50908112	50935099
chr3	130476671	130503600
chr1	17215222	17242148
chr1	217889743	217916651
chr12	123848179	123875077
chr5	173242155	173269048
chr8	134608414	134635276
chr2	111126512	111153346
chr17	55318750	55345559
chr9	95501989	95528794
chr3	58080977	58107771
chr10	44821624	44848417
chr12	123624385	123651162
chr4	23766203	23792975
chr17	42437102	42463860
chr17	57695000	57721721
chr4	25075319	25102029
chr2	236341162	236367870
chr4	84522684	84549322
chr2	110733200	110759824
chr1	151731535	151758125
chr6	125362105	125388689
chr5	149864334	149890916
chr11	128341596	128368068
chr12	107545145	107571589
chr11	9571401	9597833
chr11	111554177	111580480
chr1	67893359	67919656
chr8	58614616	58640903
chrX	23894547	23920831
chr12	118557965	118584231
chr15	74218419	74244684
chr7	105698139	105724389
chr3	8524025	8550239
chr6	72105370	72131563
chr17	39809657	39835835
chr1	49060996	49087132
chr16	84620132	84646255
chr7	117464573	117490685
chr11	94964478	94990588
chr15	99696353	99722458
chr5	74948629	74974727
chr1	8063576	8089667
chr1	41153804	41179859
chr7	5452598	5478639
chr17	41463322	41489342
chrX	39943822	39969805
chr14	103651165	103677125
chr2	128143581	128169533
chr14	24549954	24575888
chr2	120140565	120166477
chr16	70724937	70750848
chr9	92495648	92521552
chr16	51176158	51202048
chr2	7147046	7172917
chr7	21465951	21491766
chr12	4059551	4085341
chr15	81124449	81150184
chr10	65458970	65484704
chr15	41093867	41119560
chr12	1696785	1722458
chr19	48990438	49016070
chr2	161053711	161079315
chr1	144981546	145007136
chr12	112430388	112455944
chr17	79924987	79950465
chr3	61545374	61570852
chr13	43555003	43580455
chr3	153838314	153863693
chr12	109547299	109572673
chr6	7537561	7562930
chr19	18850949	18876309
chr15	52719586	52744941
chr6	159216306	159241655
chr8	135731903	135757214
chr6	110939806	110965095
chr9	73076472	73101717
chrX	23800940	23826175
chr16	17397399	17422557
chr4	38520093	38545226
chr14	103850742	103875874
chr20	800339	825450
chr10	112629591	112654698
chr17	26554318	26579421
chr19	19475295	19500394
chr8	94940603	94965696
chr22	19973864	19998928
chr6	11741757	11766810
chr12	14391071	14416114
chr1	201457645	201482675
chr8	58968948	58993958
chr18	21182834	21207818
chr1	144070997	144095932
chr5	67829060	67853986
chr1	202100409	202125335
chr10	123890779	123915698
chr19	46077474	46102376
chr1	15922251	15947153
chr5	74332159	74357054
chr9	22041311	22066198
chr11	61730163	61755040
chr5	148845720	148870595
chr19	49275478	49300348
chr17	74180032	74204879
chr12	32735651	32760467
chr19	48813131	48837922
chr18	46499696	46524443
chr11	59304590	59329237
chr21	40274364	40299001
chr1	8760425	8784924
chr17	68163730	68188208
chr16	75121644	75146122
chr17	63095901	63120379
chr20	38405943	38430414
chr2	207286800	207311266
chr8	145977577	146001961
chr1	20061436	20085815
chr1	203236241	203260593
chr17	46079241	46103577
chr2	9948681	9972990
chr17	45960389	45984669
chr3	193972617	193996869
chr12	76093176	76117411
chrX	106971342	106995563
chr1	20538692	20562901
chr14	75985820	76010018
chr20	49077225	49101419
chr2	71275886	71300050
chr9	975242	999391
chr11	85862215	85886326
chr13	44469465	44493568
chr1	156715468	156739555
chr14	21554757	21578840
chr5	168016918	168040984
chr10	24736701	24760762
chr11	122931723	122955767
chr9	86040919	86064952
chr12	26983531	27007501
chr7	144554412	144578355
chr1	110526305	110550245
chr10	74074699	74098633
chr2	119975453	119999381
chr3	177519635	177543563
chr14	64661029	64684951
chr5	73610534	73634407
chr19	4368198	4392028
chr6	121831425	121855228
chr22	37572069	37595838
chr15	33480395	33504157
chr8	42052342	42076090
chr1	145434310	145458031
chr19	39551360	39575024
chr7	27134829	27158491
chr15	69293491	69317114
chr5	143243706	143267329
chr14	37124372	37147977
chr9	78817742	78841326
chr22	23589917	23613499
chr2	8720100	8743681
chr1	234658150	234681692
chr10	23687988	23711511
chr11	128586079	128609598
chr5	52001054	52024555
chr1	16381203	16404631
chr1	144922019	144945427
chr1	93387613	93411011
chr5	118724903	118748278
chr3	194292486	194315853
chr13	45523706	45547054
chr9	79256136	79279444
chr16	85312731	85336038
chr6	132139605	132162906
chr5	108062483	108085737
chr12	121198648	121221866
chr2	102679184	102702401
chr18	43714392	43737590
chr1	68276579	68299768
chr9	78145362	78168547
chr6	140063453	140086626
chr6	24301614	24324784
chr12	22187185	22210312
chr3	61227665	61250782
chr17	68388127	68411238
chrX	69696135	69719245
chr16	85547498	85570604
chr6	10872988	10896049
chr5	168678525	168701565
chr3	4571487	4594516
chr11	447864	470842
chr13	50114054	50137031
chr17	74683956	74706893
chr11	47539586	47562523
chr17	48209280	48232211
chr10	20104023	20126946
chr7	74020188	74043104
chr13	20679882	20702774
chr9	136111948	136134819
chr1	240341494	240364349
chr10	24261770	24284592
chr17	56454001	56476811
chr17	81037808	81060576
chr7	139279063	139301830
chr5	133841276	133864030
chr17	72744495	72767247
chr12	51398174	51420924
chr16	19386945	19409694
chr2	72483535	72506263
chr5	173051232	173073955
chr16	67889152	67911872
chr4	15226208	15248905
chr17	42223598	42246292
chr1	12289898	12312580
chr5	173094916	173117580
chr12	6430926	6453582
chr7	117393764	117416415
chr20	43965848	43988472
chr10	6166430	6189031
chr20	15418774	15441372
chr10	658163	680756
chr3	4888897	4911480
chr17	60781518	60804092
chr11	111153895	111176468
chr15	65655878	65678417
chr11	95051861	95074376
chr17	79009257	79031770
chr10	52363702	52386215
chr18	29135557	29158056
chr5	148922311	148944803
chr19	14171139	14193625
chr14	91861660	91884119
chr19	52128090	52150548
chr20	58829950	58852400
chr5	73918291	73940738
chr16	66051299	66073744
chr16	85163344	85185737
chr9	130749152	130771540
chr8	103733553	103755901
chr10	6334122	6356431
chr22	31725099	31747406
chr1	8412409	8434715
chr11	114029467	114051747
chr4	47693813	47716083
chr17	16289838	16312087
chr1	43997240	44019488
chr1	27003456	27025702
chr12	32551512	32573727
chr5	7837257	7859470
chr4	15144158	15166353
chr12	4377782	4399967
chr11	57528434	57550617
chr5	179040008	179062184
chr1	116914140	116936279
chr10	54708147	54730281
chr16	66675547	66697602
chr6	35557750	35579788
chr1	8611327	8633317
chr7	4764371	4786358
chr1	55350052	55372038
chr18	760273	782252
chr12	31884099	31906052
chr4	139816733	139838664
chr7	98969644	98991540
chr5	168274915	168296809
chr12	14535903	14557791
chr17	79676895	79698782
chr11	60597956	60619823
chr9	80334334	80356189
chr16	22377739	22399574
chr22	50724359	50746192
chr13	52358084	52379913
chr6	80234705	80256512
chr13	95948460	95970251
chr8	141417536	141439292
chr12	94014509	94036223
chr12	122096429	122118134
chr20	35440889	35462590
chr6	2970225	2991916
chr16	57954289	57975977
chr12	45608451	45630136
chr3	32360550	32382233
chr8	17468024	17489703
chr3	45634238	45655912
chr7	7220827	7242452
chr9	38046459	38068066
chr5	150826284	150847858
chr9	109622496	109644036
chr10	121027853	121049389
chr1	150974646	150996176
chr22	45555425	45576939
chr10	24366569	24388077
chr19	1161276	1182736
chr9	136911299	136932756
chr4	48115171	48136619
chr8	22817838	22839278
chr10	122796698	122818114
chr22	46447588	46468990
chr16	50987332	51008692
chr10	15757219	15778561
chr1	120159223	120180523
chr5	55809588	55830880
chr16	53113625	53134913
chr6	140245720	140266998
chr6	147522966	147544237
chr19	8570785	8592049
chr20	23381528	23402790
chr1	168908079	168929328
chr12	33029710	33050956
chr3	169755199	169776442
chr10	52774314	52795514
chr1	147050690	147071874
chr6	10836552	10857689
chr8	41500722	41521843
chr3	32324355	32345452
chr8	79521124	79542219
chr10	80720149	80741232
chr21	33738573	33759638
chr15	70383370	70404364
chr22	45830899	45851869
chr2	176422429	176443380
chr17	40663841	40684783
chr9	133745226	133766168
chr21	40375704	40396643
chr1	154971311	154992241
chr1	109388294	109409202
chr10	119313	140219
chr2	98566520	98587425
chr16	19516663	19537567
chr2	232526162	232547018
chr5	173871167	173892009
chr1	150532455	150553296
chr2	70297303	70318132
chr3	11034655	11055477
chr10	6388092	6408905
chr6	149637409	149658217
chr10	101628430	101649232
chr17	7728218	7749012
chr16	27241440	27262217
chr7	152500084	152520855
chr19	18525062	18545832
chr6	26552497	26573233
chr17	8121203	8141885
chr13	107385906	107406577
chr9	130271058	130291716
chr2	191648601	191669249
chr1	20111669	20132313
chr2	111056541	111077175
chr7	11652268	11672885
chr6	135026696	135047291
chr17	27952868	27973458
chr1	17839416	17859986
chr10	3494761	3515319
chr1	28096614	28117149
chr15	85451362	85471884
chrX	48891496	48912015
chr20	52514165	52534682
chr22	33329031	33349527
chr2	42355230	42375697
chr1	55247575	55268040
chr10	29593307	29613730
chr14	90969439	90989856
chr22	30176291	30196698
chr4	185250054	185270440
chr18	8687797	8708181
chr4	42655788	42676162
chr9	130317482	130337838
chr6	2839187	2859531
chr5	140356135	140376455
chr9	93953553	93973872
chr9	97567681	97587998
chr11	69785019	69805318
chr19	33782770	33803039
chr1	209957213	209977474
chr3	61815233	61835485
chr3	39181803	39202054
chr1	211532680	211552905
chr2	191743319	191763544
chr11	13508614	13528830
chr19	11515182	11535386
chr2	157332526	157352728
chr3	145859884	145880075
chr20	35200430	35220604
chr1	203285299	203305448
chr17	592655	612792
chr7	7720266	7740396
chr14	77379401	77399530
chr19	18613562	18633687
chr5	173381321	173401437
chr13	33939084	33959193
chr2	238597880	238617982
chr19	21310277	21330375
chr17	37052848	37072909
chr19	47359251	47379273
chr7	155030390	155050394
chr9	134293155	134313158
chr3	127790857	127810854
chr12	64330625	64350616
chr10	30092385	30112371
chr11	83417235	83437199
chr6	7042661	7062603
chr6	109322747	109342685
chr16	14585472	14605405
chr2	61033944	61053874
chr10	104469619	104489540
chr3	138652155	138672038
chr9	85877227	85897106
chr3	196711385	196731261
chr1	16159896	16179769
chr20	4133685	4153558
chr17	41427758	41447626
chr17	45917647	45937510
chr19	5949394	5969236
chr2	175514740	175534570
chr10	114705815	114725638
chr8	126340102	126359886
chr2	231642508	231662279
chr5	173344218	173363977
chr11	64861612	64881361
chr17	1973878	1993549
chr1	24109805	24129476
chr11	61792066	61811731
chr2	207385099	207404764
chr8	101426547	101446207
chr12	52418773	52438426
chr19	4059431	4079037
chr19	3707589	3727193
chr10	103571823	103591420
chr1	226543868	226563465
chr14	77412525	77432121
chr5	172141912	172161488
chr17	25641782	25661348
chr15	50898894	50918441
chr11	33277828	33297358
chr9	22084180	22103699
chr9	2013800	2033296
chr7	75021417	75040901
chr6	157847749	157867226
chr6	136494201	136513636
chr1	36614095	36633509
chr2	9225535	9244949
chr10	21804633	21824039
chr8	126440864	126460264
chr3	183199916	183219304
chr12	124474034	124493381
chr14	90066880	90086206
chr20	4098048	4117345
chr11	62309829	62329084
chr20	289750	309002
chr1	55029674	55048906
chr12	67216427	67235644
chr17	55275132	55294338
chr10	44670059	44689217
chr15	90977711	90996865
chr7	75574115	75593267
chr11	46563442	46582594
chr2	26577553	26596692
chr6	157236867	157256002
chrX	128673952	128693070
chr20	44445697	44464807
chr1	118141677	118160787
chr14	79538343	79557451
chr10	119167326	119186431
chr7	7124373	7143461
chr6	140382037	140401119
chr9	75745930	75765008
chr1	33811887	33830959
chr2	223257937	223276979
chr1	156457151	156476191
chr10	123352648	123371684
chr9	92217538	92236558
chr20	49261779	49280786
chr2	114631092	114650097
chr3	156391117	156410109
chr1	150943000	150961964
chr15	68978905	68997854
chr2	11999965	12018904
chr4	89846854	89865788
chr1	120308015	120326936
chr11	7676608	7695528
chr1	220920365	220939269
chr22	50966603	50985501
chr3	122273754	122292647
chr5	42991151	43010010
chr10	116009163	116028017
chr13	50949688	50968537
chr17	73535613	73554438
chr22	31513973	31532796
chr14	91224824	91243644
chr1	21577921	21596719
chr1	38562305	38581102
chr11	3008803	3027593
chr3	183343805	183362593
chr20	42569866	42588653
chr5	140891069	140909838
chr11	65183696	65202454
chr7	150095075	150113820
chr8	22514611	22533335
chr3	134075905	134094626
chr11	118782723	118801429
chr16	56950039	56968738
chr1	145381060	145399757
chr13	51086541	51105237
chr19	56485214	56503895
chr5	90668455	90687129
chr6	80379559	80398226
chr9	129986099	130004756
chr19	45243562	45262214
chr15	90700496	90719131
chr19	18942389	18960999
chr3	69127351	69145944
chr16	84763276	84781837
chr17	37893333	37911891
chr12	109179216	109197759
chr12	122232049	122250575
chr20	17934603	17953125
chr4	52708186	52726697
chr1	21951441	21969949
chr8	28149002	28167510
chr6	109811633	109830133
chr10	65387274	65405766
chr8	28921342	28939827
chr17	33933931	33952414
chr17	76303763	76322222
chr6	44188500	44206946
chr1	46631894	46650327
chr1	164739208	164757640
chr1	89723196	89741628
chr2	28958260	28976689
chr12	122011609	122030038
chr18	44241021	44259441
chr8	117855581	117873995
chr1	20634483	20652889
chr18	9898702	9917092
chr22	41796890	41815276
chr15	98219259	98237638
chr19	45347378	45365754
chr22	45658880	45677253
chr18	21150058	21168420
chr13	107509165	107527523
chr4	13654555	13672898
chr8	17595226	17613541
chr8	98860517	98878825
chr4	41324852	41343142
chr1	172465524	172483779
chr4	47728824	47747068
chr16	3506697	3524925
chr3	138536561	138554786
chr4	129751379	129769600
chr2	233829377	233847588
chr19	48009431	48027627
chr1	230767473	230785666
chr1	89513667	89531849
chr9	85913612	85931793
chr11	131714349	131732526
chr5	16666296	16684456
chr4	184237466	184255619
chr8	40048649	40066792
chr17	77771320	77789454
chr17	74257983	74276114
chr3	156876308	156894425
chr3	177062140	177080248
chrX	16844267	16862370
chr3	73670439	73688541
chr11	128277274	128295373
chr12	67462497	67480582
chr22	39260430	39278514
chr19	16476591	16494670
chr13	24023291	24041369
chr19	18123402	18141477
chr16	85586819	85604875
chr1	41444439	41462490
chr1	16824363	16842404
chr15	92454984	92473024
chr16	79467604	79485639
chr8	142066071	142084096
chr10	52320450	52338469
chr3	150110503	150128502
chr4	48044198	48062149
chr1	204041906	204059815
chr8	141722449	141740338
chr1	161155289	161173167
chr2	70256099	70273969
chr14	64967767	64985629
chr3	196504288	196522148
chr2	112773310	112791160
chr2	102640903	102658746
chr1	240645612	240663448
chr9	71785142	71802975
chr2	201169895	201187727
chr9	139572855	139590677
chr9	112090788	112108607
chr1	178391106	178408923
chr2	44394425	44412230
chr20	8214755	8232551
chr1	26053933	26071706
chr2	232566117	232583870
chr15	29231017	29248762
chr17	46618046	46635783
chr19	49126184	49143881
chr12	110301408	110319104
chr19	34744664	34762359
chr1	27814645	27832331
chr18	29076791	29094458
chr15	38360789	38378455
chr18	57533708	57551364
chr6	32095203	32112832
chr17	42172321	42189950
chr1	149821608	149839226
chr14	67978587	67996191
chr8	8923221	8940820
chr20	62256843	62274421
chr17	77802366	77819942
chr6	28848327	28865893
chr20	34636462	34654027
chr6	53719263	53736781
chr13	32049590	32067106
chr4	146641083	146658598
chr1	55701934	55719441
chr1	12004355	12021854
chr19	12888074	12905570
chr17	29110999	29128492
chr17	55167396	55184851
chr16	57833920	57851353
chr6	123839529	123856961
chr20	346065	363483
chr5	75621229	75638615
chr7	44619172	44636537
chr3	15351486	15368820
chr5	98105456	98122783
chr7	72732518	72749837
chr16	56537626	56554940
chr3	122071643	122088950
chr4	78062914	78080205
chr13	37012616	37029894
chr10	103542026	103559303
chr7	137670437	137687707
chr22	42879983	42897244
chr3	71735535	71752792
chr7	55635992	55653219
chr22	24683504	24700729
chr9	93562320	93579538
chr10	120265849	120283062
chrX	17084524	17101711
chr22	32041891	32059067
chr6	36634244	36651419
chr8	19961323	19978468
chr12	54768309	54785435
chr17	60923019	60940139
chr9	111860011	111877116
chr8	26246950	26264040
chr5	107702199	107719277
chr19	39887944	39905017
chr15	96867969	96885026
chr4	38606555	38623592
chr17	78351496	78368530
chr7	104614055	104631086
chr14	61681029	61698050
chr14	93700562	93717581
chr6	134994264	135011266
chr14	37338935	37355934
chr3	12501960	12518954
chr17	2074937	2091927
chr5	150862555	150879541
chr2	120109476	120126457
chr18	46353292	46370272
chr3	105183835	105200791
chr10	172564	189511
chr14	69247137	69264083
chr9	128509429	128526366
chr17	46574845	46591771
chr2	10724271	10741190
chr1	100109715	100126618
chr6	137436138	137453025
chr1	113240271	113257146
chr11	131357444	131374309
chr9	132081746	132098605
chr11	133376620	133393478
chr7	66687702	66704560
chr19	16679304	16696161
chr4	33302135	33318980
chr22	38056813	38073656
chr8	38322636	38339478
chr6	125508537	125525377
chr1	31942160	31958995
chr3	172297597	172314427
chr1	8873699	8890514
chr10	33212072	33228886
chr12	48553913	48570713
chr13	99022300	99039081
chr13	111254144	111270921
chr8	134246538	134263313
chr4	40512419	40529177
chr9	85948766	85965507
chr1	64182665	64199387
chr10	101898586	101915300
chr1	164567092	164583785
chr2	64364878	64381564
chr17	45302049	45318683
chr11	111284684	111301312
chr20	17570204	17586820
chr1	152005891	152022500
chr19	20147667	20164261
chr19	2968553	2985145
chr5	71879424	71896009
chr11	33742718	33759282
chr2	175823895	175840447
chr8	19109432	19125981
chr2	232645412	232661956
chr2	102841275	102857816
chr16	67196340	67212866
chr3	196466099	196482613
chr10	65017779	65034285
chr8	131044838	131061338
chr2	96916415	96932912
chr4	77608497	77624989
chr7	51330373	51346860
chr8	19172728	19189213
chr22	39678284	39694767
chr10	30711383	30727864
chr1	231542916	231559375
chr9	92782084	92798538
chr16	1346320	1362773
chr14	25396561	25413011
chr10	104870436	104886871
chr7	105741003	105757420
chr1	180502593	180518999
chr3	172361224	172377630
chr6	34292073	34308474
chr6	157096928	157113324
chr1	61387753	61404132
chr17	55049363	55065734
chr6	111911628	111927962
chr14	100030497	100046829
chr7	44423893	44440219
chr16	84661264	84677554
chr2	28924517	28940806
chr14	65160045	65176333
chr1	226852276	226868554
chr1	32405151	32421428
chr18	44391134	44407410
chr22	50186421	50202696
chr7	117533672	117549934
chr12	56539781	56556036
chr6	139853845	139870081
chr9	97702963	97719195
chr2	9315807	9332013
chr10	120921052	120937257
chr4	89519293	89535479
chr4	185726136	185742319
chr1	234734552	234750734
chr17	19084352	19100517
chr3	183297759	183313920
chr13	48795622	48811775
chr2	85802743	85818893
chr19	11953175	11969310
chr16	30065658	30081785
chr16	66572487	66588610
chr6	166969274	166985396
chr5	81138137	81154256
chrX	52949104	52965221
chr6	107986217	108002316
chr13	45337733	45353800
chr1	31826530	31842587
chr7	30278083	30294139
chr3	4533805	4549860
chr11	73766566	73782620
chr19	36192786	36208839
chr12	48328110	48344162
chr5	133889320	133905361
chr12	6501100	6517140
chr16	71742998	71759037
chr8	145016000	145032020
chr22	37994356	38010365
chr12	11801133	11817139
chr1	145020230	145036235
chr2	49238814	49254814
chr12	49594271	49610261
chr12	3238751	3254738
chr5	14705590	14721570
chr14	100304574	100320553
chr5	10351603	10367580
chr16	53448725	53464699
chr19	11253443	11269404
chrX	106913144	106929105
chr20	49142594	49158554
chr5	147168915	147184867
chrX	22691812	22707760
chr7	141348039	141363987
chr3	48717315	48733262
chr18	43663411	43679357
chr1	151416985	151432924
chr1	200970477	200986416
chr17	75280829	75296751
chr11	95961281	95977181
chr19	10713229	10729107
chr1	57030204	57046070
chr10	43901854	43917703
chr6	137289342	137305183
chr2	85132130	85147955
chr14	65332324	65348143
chr2	209105089	209120905
chr3	2797580	2813394
chr3	31070129	31085916
chr16	77636843	77652627
chr1	43288153	43303932
chr17	34039594	34055341
chr14	65719608	65735341
chr10	111966932	111982663
chr21	43650592	43666312
chr16	11827730	11843448
chr5	141474634	141490349
chr2	61921089	61936798
chr8	22599937	22615629
chr1	83030558	83046240
chr12	52572766	52588427
chr1	21650402	21666060
chr1	55388206	55403857
chr4	37473088	37488734
chr3	177428388	177444019
chr22	36847197	36862826
chr11	17003502	17019125
chr10	76344306	76359919
chr1	151473724	151489335
chr3	177790174	177805758
chr1	16265395	16280968
chr3	5014060	5029632
chr10	77154650	77170220
chr2	27223924	27239492
chr22	42576018	42591572
chr5	172441873	172457416
chr20	21747894	21763432
chr11	48062944	48078471
chr10	52177204	52192700
chr20	1302411	1317903
chr2	9188663	9204154
chr20	47611899	47627389
chr2	153342038	153357515
chr3	50636365	50651836
chr8	8700587	8716023
chr5	174148099	174163535
chr4	153876623	153892057
chr10	104800037	104815471
chr20	49346421	49361852
chr5	142940415	142955844
chr7	76008324	76023747
chr7	150062459	150077856
chr9	92752255	92767637
chr8	30012549	30027920
chr6	159330722	159346086
chr4	111394954	111410308
chr18	29238480	29253825
chr21	44374616	44389949
chr1	36838697	36854025
chr12	125022250	125037577
chr12	111166233	111181557
chr8	142274948	142290261
chr2	10612790	10628098
chr20	39876150	39891456
chr7	1000277	1015571
chr17	68261030	68276323
chr17	27265102	27280390
chr7	101499315	101514599
chr1	27467510	27482768
chr15	80165826	80181060
chr8	26148306	26163539
chr10	121093971	121109185
chr19	788408	803617
chr16	73016637	73031838
chr8	23946794	23961978
chr2	54643678	54658852
chr14	76177435	76192605
chr5	90514304	90529463
chr17	74655333	74670490
chr16	67244000	67259155
chr4	16214706	16229851
chr18	29290243	29305381
chr11	918879	934013
chr1	67802266	67817393
chr20	3787237	3802355
chr19	53925545	53940660
chr10	75868676	75883787
chr12	50982988	50998087
chr1	110489177	110504271
chr22	45148493	45163587
chr13	52112373	52127446
chr17	73628626	73643696
chr19	48391784	48406853
chr5	55711033	55726079
chr2	41824708	41839750
chr19	12027714	12042751
chr20	45975672	45990680
chr10	77042638	77057629
chr16	12577884	12592863
chr4	148634495	148649453
chr1	20799381	20814336
chr17	44835215	44850169
chr9	3878935	3893856
chr1	204462675	204477587
chr17	28035893	28050804
chr7	150199836	150214730
chr6	139793396	139808285
chr10	62045885	62060769
chr1	15731348	15746224
chr3	193917826	193932689
chr6	109773293	109788149
chr4	14156697	14171547
chr8	96691767	96706614
chr8	12141887	12156727
chr6	23002979	23017816
chr12	88263517	88278335
chr13	41555341	41570157
chr17	76370143	76384941
chr3	41721569	41736366
chr1	184793837	184808633
chr7	5393315	5408110
chr4	90030884	90045664
chr1	101668931	101683708
chr13	31606076	31620835
chr17	38114784	38129541
chr3	160513839	160528591
chr8	142034011	142048754
chr17	38181382	38196109
chr2	39621218	39635929
chr4	47826053	47840753
chr19	3657425	3672117
chr17	79245962	79260648
chr1	212768795	212783481
chr1	216827957	216842636
chr19	16425676	16440354
chr17	38218271	38232947
chr1	16335238	16349899
chr2	201980113	201994773
chr21	28258284	28272928
chr14	90031134	90045770
chr3	183152218	183166851
chr3	128202149	128216782
chr1	12061518	12076147
chr9	132163158	132177773
chr5	133509864	133524475
chr6	168247296	168261901
chr13	99336646	99351234
chr9	78226246	78240824
chr16	31139994	31154568
chr12	3994592	4009158
chr21	29425079	29439643
chr17	76929763	76944318
chr16	11590717	11605257
chr20	62669088	62683618
chr3	50357934	50372450
chr4	169651879	169666390
chr10	15724034	15738544
chr12	27021031	27035540
chr2	43601883	43616391
chr16	23507662	23522164
chr11	74720493	74734984
chr8	134358554	134373039
chr4	153846081	153860563
chr19	34662133	34676601
chr2	11883864	11898328
chr5	142430501	142444951
chr5	81313803	81328251
chr3	183722219	183736656
chr10	112028196	112042632
chr8	20082670	20097102
chr13	60205001	60219432
chrX	40330832	40345261
chr1	42731172	42745600
chr3	4937245	4951666
chr6	13913659	13928076
chr1	180542436	180556852
chr9	92444901	92459317
chr1	168836301	168850709
chr6	109263123	109277528
chr19	13893994	13908398
chr2	46930951	46945346
chr1	15466099	15480482
chr13	114296206	114310587
chr2	110806135	110820504
chr5	17177450	17191817
chr3	47424297	47438659
chr20	39944709	39959051
chr10	82213990	82228329
chr20	30525923	30540260
chr17	45350044	45364378
chr19	20827650	20841984
chr17	4740345	4754678
chr2	120183151	120197468
chr12	46764504	46778820
chr9	133607602	133621914
chr11	7532160	7546461
chr6	125615943	125630233
chr19	18155451	18169714
chr5	32294420	32308672
chr11	16901304	16915553
chr6	33330503	33344749
chr11	73489895	73504127
chr2	74197756	74211988
chr20	43200753	43214983
chr1	153749605	153763817
chr2	12094966	12109176
chr11	47936629	47950834
chr8	58490124	58504309
chr1	227057389	227071562
chr2	204875812	204889968
chr6	19879441	19893595
chr4	1063146	1077294
chr5	68245151	68259299
chr10	61654861	61669007
chr3	184987276	185001420
chr10	75177847	75191984
chr10	105823640	105837776
chr17	57905135	57919270
chr7	117669531	117683661
chr10	32427320	32441450
chr12	121651990	121666105
chr3	171996451	172010565
chr5	133327729	133341842
chr1	12363325	12377423
chr22	41349354	41363422
chr10	14715590	14729653
chr1	147088684	147102738
chr18	9416502	9430551
chr12	89743743	89757790
chr19	8449540	8463582
chr2	219146855	219160886
chr15	44846950	44860981
chr18	3592794	3606824
chr10	104943838	104957867
chr13	36674891	36688914
chr5	112617868	112631887
chr1	22356487	22370506
chr4	13732775	13746792
chr1	32044205	32058221
chr10	112576467	112590478
chr13	96077950	96091960
chr3	187455504	187469514
chr16	25117620	25131628
chr12	8178270	8192273
chr1	29471535	29485537
chr9	127483166	127497161
chr20	15277978	15291968
chr15	32495824	32509799
chr1	9608423	9622391
chr11	128198082	128212048
chr19	10787447	10801413
chr17	36849442	36863403
chr2	213831629	213845586
chr19	55990368	56004325
chr13	38988910	39002865
chr5	55438112	55452064
chr11	86386830	86400781
chr5	52205416	52219365
chr8	144425057	144438998
chr20	56705337	56719270
chr19	41107295	41121226
chr14	72112750	72126671
chr19	41803284	41817196
chr15	69264239	69278147
chr5	95185549	95199452
chr14	59206577	59220473
chr19	20594136	20608028
chr1	17023147	17037030
chr15	90943096	90956976
chr19	54369589	54383463
chr10	96942645	96956507
chr5	77282715	77296575
chr5	73678473	73692330
chr15	96805710	96819555
chr9	78066094	78079938
chr5	81044746	81058587
chr6	29931929	29945770
chr3	12723017	12736856
chr4	76768787	76782625
chr15	90636947	90650780
chr6	53211903	53225727
chr17	61903583	61917401
chr2	191322023	191335841
chr12	739608	753408
chr1	32595337	32609131
chrX	140563429	140577218
chr18	20771476	20785262
chr12	122460371	122474151
chr12	109585337	109599111
chr10	43845040	43858811
chr20	15895877	15909648
chr12	121393547	121407307
chr17	62326905	62340659
chr11	131769377	131783125
chr17	80090581	80104320
chr12	122943183	122956921
chr4	38664124	38677848
chr7	72039996	72053698
chr5	168388555	168402255
chr6	131948462	131962157
chr7	48127388	48141082
chr8	104255579	104269259
chr19	1507255	1520917
chr19	20466977	20480632
chr17	74310064	74323719
chr22	39319381	39333027
chr15	73313986	73327628
chr13	72760659	72774301
chr6	42408061	42421701
chr18	30192025	30205652
chr3	24550672	24564299
chr22	40989843	41003465
chr7	115857613	115871235
chr3	193542343	193555964
chr11	60913514	60927134
chr9	74371616	74385236
chr7	6881630	6895246
chr3	129829575	129843190
chr2	46312765	46326372
chr4	169551802	169565407
chr8	48424369	48437971
chr1	55442700	55456283
chr20	37739053	37752625
chr1	157096101	157109664
chr9	9849494	9863054
chr10	52259763	52273316
chr18	20716046	20729598
chr3	182323590	182337140
chr1	186731153	186744703
chr19	11994646	12008195
chr19	34849315	34862863
chr1	59238656	59252203
chr9	107995096	108008640
chr8	102137805	102151348
chr15	99834385	99847915
chr2	111222518	111236045
chr16	67706228	67719754
chr1	240471160	240484672
chr15	67441752	67455264
chr19	43966774	43980281
chr2	43641391	43654896
chr6	5996665	6010169
chr14	23238075	23251571
chr5	10245823	10259315
chr12	95805934	95819419
chr8	17648777	17662234
chr5	90640559	90654012
chr11	65547446	65560894
chr3	73754903	73768348
chr1	64572060	64585501
chr2	204798261	204811692
chr15	40361310	40374729
chr1	76733019	76746426
chr12	95778518	95791917
chr2	48658864	48672258
chr20	62465236	62478627
chr17	79360048	79373435
chr17	55654123	55667508
chr1	151508767	151522143
chr15	74933812	74947185
chr1	21010800	21024164
chr7	137635503	137648850
chr14	24700048	24713394
chr2	17119502	17132819
chr3	117313390	117326704
chr11	16945726	16959035
chrX	140192451	140205745
chr3	122843543	122856835
chr4	6916041	6929324
chr15	26095019	26108295
chr8	102058328	102071595
chr13	98925844	98939100
chr19	44178444	44191695
chr2	97191289	97204538
chr4	57155361	57168584
chr7	72430357	72443561
chr15	90577696	90590897
chr6	90983075	90996275
chr3	60873019	60886214
chr1	94555903	94569094
chr18	45788288	45801474
chr2	28835760	28848938
chr9	135423598	135436774
chr6	159193989	159207162
chr1	1003459	1016627
chr12	12866277	12879445
chr2	46112980	46126144
chr4	41287943	41301106
chr12	45650562	45663716
chr8	134448957	134462107
chr14	60162646	60175788
chr10	102790695	102803825
chr19	40836414	40849543
chr18	60372206	60385335
chr2	171121285	171134407
chr11	128104921	128118026
chr8	126130702	126143804
chr18	56742697	56755798
chr2	26462116	26475210
chr14	85414031	85427120
chr14	30364157	30377236
chr8	577920	590997
chr10	98035290	98048362
chr12	32635479	32648548
chr2	210944595	210957654
chr1	53205287	53218341
chr5	90161989	90175041
chr17	72438266	72451316
chr6	157507659	157520697
chr17	76337240	76350267
chr1	12457934	12470956
chr9	133803825	133816845
chr10	15503358	15516362
chr22	37202070	37215064
chr5	16579833	16592818
chr15	33417931	33430912
chr3	119354964	119367945
chr8	38458278	38471251
chr3	3046272	3059240
chr7	73235611	73248571
chr11	60636805	60649763
chr3	183270274	183283224
chr9	94652344	94665286
chr4	82509944	82522838
chr2	212290355	212303239
chrGL000205.1	78322	91201
chr5	94976642	94989501
chr1	236998170	237011011
chr6	118979889	118992720
chr1	94701263	94714089
chr9	117660992	117673812
chr12	32038795	32051614
chr20	15391005	15403816
chr8	121079954	121092761
chr20	12384036	12396842
chr10	114372446	114385238
chr8	79457250	79470036
chr1	19534698	19547475
chr2	242557841	242570610
chr18	3245402	3258166
chr17	28579329	28592083
chr3	193628186	193640929
chr2	41797335	41810074
chr7	120505259	120517993
chr5	180633290	180646021
chr7	149999375	150012104
chr19	56057634	56070357
chr6	47203213	47215927
chr19	1100618	1113326
chrX	103016682	103029384
chr18	59747080	59759778
chr10	116383089	116395777
chr1	167513256	167525943
chr8	19613307	19625993
chr2	86410963	86423645
chr10	29812746	29825417
chr22	40160698	40173351
chr6	36088212	36100859
chr16	22199543	22212183
chr17	63622981	63635620
chr12	105943910	105956549
chr12	50056185	50068822
chr5	156686930	156699567
chr16	69427726	69440362
chr8	11754295	11766929
chr14	91827268	91839895
chr5	142182112	142194736
chr9	139539043	139551663
chr12	113565187	113577802
chr20	32250833	32263445
chr7	107353300	107365897
chr6	129811211	129823804
chr9	71734469	71747058
chr17	62222075	62234656
chr8	126477349	126489928
chr1	56287857	56300420
chr3	3000059	3012619
chr12	123190819	123203378
chr9	117364187	117376737
chr1	38304897	38317445
chr19	32961621	32974166
chr10	44794823	44807366
chr11	8958437	8970977
chr2	121069871	121082380
chr19	49046139	49058644
chr1	205286082	205298585
chr9	123693233	123705733
chr16	16296211	16308701
chr14	105143429	105155910
chr7	45029532	45042010
chr3	55022236	55034710
chr5	158632254	158644715
chr7	137026229	137038686
chr6	27144621	27157071
chr4	56995255	57007704
chr8	145436218	145448658
chr13	24835068	24847507
chr10	75567916	75580349
chr13	28029144	28041574
chr12	54742266	54754696
chr12	7296775	7309194
chr2	219260051	219272458
chr17	66669903	66682298
chr1	27729027	27741411
chr11	96039101	96051483
chr19	39468295	39480675
chr13	99382692	99395064
chr13	51248599	51260963
chr6	157142396	157154760
chr9	6944075	6956419
chr9	114217676	114230014
chr17	48705014	48717351
chr8	22550873	22563202
chr1	249156765	249169083
chr2	12854426	12866737
chr17	17684913	17697223
chr3	133254724	133267027
chr17	75094286	75106582
chr2	10024959	10037254
chr11	72122011	72134287
chr12	120136793	120149057
chr5	73835137	73847390
chr2	157188132	157200380
chr18	57212924	57225169
chr2	79209726	79221971
chr19	46210028	46222272
chr19	5620879	5633120
chr12	4031502	4043729
chr9	73025001	73037228
chr13	113365396	113377618
chr10	65322336	65334555
chr11	67044507	67056720
chr14	35014641	35026848
chr3	61612306	61624502
chr14	23997157	24009348
chr3	104314990	104327179
chr1	12233017	12245201
chr17	19033878	19046052
chr7	133537214	133549380
chr12	107703771	107715931
chr17	37024755	37036914
chr3	9709680	9721838
chr10	88159048	88171201
chr6	108444006	108456156
chr12	53763973	53776123
chr3	196560285	196572425
chr16	11187696	11199834
chr10	29876900	29889035
chr5	68813043	68825171
chr22	41833961	41846083
chr17	72977395	72989516
chr17	19142573	19154689
chr14	60617930	60630041
chr1	31527373	31539478
chr9	116216860	116228964
chr14	35800445	35812544
chr22	33196732	33208828
chr13	99057940	99070032
chr1	52306034	52318124
chr22	22044406	22056484
chr12	56121162	56133235
chr10	95195419	95207483
chr15	99981140	99993193
chr18	32229076	32241126
chr2	27263621	27275663
chr11	111463287	111475324
chr1	240310137	240322168
chr5	149179562	149191582
chr7	75423753	75435770
chr1	7437734	7449749
chr1	23493196	23505201
chr17	80163626	80175627
chr10	112543471	112555472
chr11	13545620	13557620
chr22	38282364	38294358
chr22	38701364	38713357
chr6	30843104	30855091
chr2	64870257	64882243
chr15	90607840	90619825
chr16	2650691	2662674
chr9	16504925	16516907
chr17	48737150	48749126
chr10	82164962	82176935
chr6	158652138	158664098
chr19	18209543	18221495
chr19	58330465	58342415
chr4	53099936	53111879
chr22	29804480	29816417
chr12	58229635	58241559
chr12	111018618	111030529
chr11	8080224	8092134
chr10	122838153	122850061
chr1	1803840	1815741
chr14	23354600	23366488
chr16	74908131	74920003
chr2	25206675	25218538
chr2	46162804	46174660
chr1	33889077	33900931
chr20	34680481	34692318
chr2	79421493	79433328
chr12	48679233	48691058
chr17	76868858	76880679
chr5	138513093	138524897
chr17	80245209	80257008
chr3	37000137	37011936
chr15	64981599	64993380
chr8	37938728	37950498
chr10	31985633	31997395
chr17	18935152	18946899
chr20	31062034	31073781
chr13	37707330	37719072
chr17	47892384	47904121
chr15	39158787	39170518
chr8	58903004	58914735
chr4	25368023	25379752
chr13	94821057	94832782
chr1	161358975	161370687
chr11	71748904	71760590
chr12	41858890	41870572
chr13	31430648	31442328
chr10	24662040	24673717
chr2	227655214	227666889
chr15	41540987	41552655
chr6	43737060	43748718
chr10	126837510	126849167
chr15	90753632	90765277
chr3	61880298	61891926
chr5	138466870	138478498
chr20	10538284	10549907
chr19	46918815	46930429
chr8	12284631	12296245
chr1	41897783	41909395
chr11	95322764	95334373
chr6	109702124	109713728
chr2	231676007	231687611
[truncated: 9,008 more rows]

## Sheet: SupplementaryData3
# Enriched biological process terms for super-enhancers in parathyroids
# Category	Count	%	PValue	Genes	List Total	Pop Hits	Pop Total	Fold Enrichment	Bonferroni	Benjamini	FDR
GO:0006357~regulation of transcription from RNA polymerase II promoter	74	7.03422	9.49584e-07	NM_015001, NM_003640, NM_001065, NM_020530, NM_005646, NM_021961, NM_005157, NM_033027, NM_001130825, NM_005252, NM_002309, NM_006194, NM_006156, NM_006192, NM_000315, NM_001136023, NM_003070, NM_005852, NM_003110, NM_000578, NM_005194, NM_205843, NM_001352, NM_002166, NM_006735, NM_003076, NM_001430, NM_002957, NM_024015, NM_003198, NM_006823, NM_032580, NM_173164, NM_014352, NM_004364, NM_00037…	765	727	13528	1.79999	0.00278978	0.00278978	0.00170616
GO:0045944~positive regulation of transcription from RNA polymerase II promoter	41	3.89734	6.24251e-05	NM_001065, NM_020530, NM_002657, NM_022740, NM_021961, NM_033027, NM_005252, NM_001130825, NM_002309, NM_005524, NM_005522, NM_005982, NM_006194, NM_003466, NM_002229, NM_002228, NM_006192, NM_000315, NM_002144, NM_003070, NM_001168389, NM_000578, NM_205843, NM_005194, NM_001080412, NM_005461, NM_006735, NM_001430, NM_002957, NM_020338, NM_001143820, NM_002479, NM_004176, NM_014352, NM_173164, NM…	765	371	13528	1.95426	0.167782	0.08774	0.112103
GO:0048704~embryonic skeletal system morphogenesis	13	1.23574	6.49617e-05	NM_024015, NM_024014, NM_002146, NM_002145, NM_030661, NM_002147, NM_005982, NM_006896, NM_018952, NM_002144, NM_019102, NM_002141, NM_006735	765	57	13528	4.03312	0.173969	0.0617209	0.116656
GO:0045893~positive regulation of transcription, DNA-dependent	49	4.65779	6.97932e-05	NM_182931, NM_001065, NM_020530, NM_021961, NM_033027, NM_005252, NM_001130825, NM_002309, NM_006194, NM_006192, NM_000315, NM_003070, NM_000578, NM_205843, NM_005194, NM_006735, NM_012153, NM_003076, NM_002957, NM_001430, NM_014352, NM_173164, NM_004364, NM_023067, NM_013261, NM_002657, NM_022740, NM_005524, NM_005522, NM_005982, NM_003466, NM_002229, NM_002228, NM_001166693, NM_002144, NM_00116…	765	477	13528	1.81656	0.185628	0.0500393	0.125327
GO:0051254~positive regulation of RNA metabolic process	49	4.65779	8.67007e-05	NM_182931, NM_001065, NM_020530, NM_021961, NM_033027, NM_005252, NM_001130825, NM_002309, NM_006194, NM_006192, NM_000315, NM_003070, NM_000578, NM_205843, NM_005194, NM_006735, NM_012153, NM_003076, NM_002957, NM_001430, NM_014352, NM_173164, NM_004364, NM_023067, NM_013261, NM_002657, NM_022740, NM_005524, NM_005522, NM_005982, NM_003466, NM_002229, NM_002228, NM_001166693, NM_002144, NM_00116…	765	481	13528	1.80145	0.225149	0.0497374	0.155666
GO:0048706~embryonic skeletal system development	15	1.42586	9.02984e-05	NM_024015, NM_024014, NM_001098500, NM_002146, NM_002145, NM_030661, NM_002147, NM_152739, NM_005982, NM_006896, NM_018952, NM_002144, NM_019102, NM_002141, NM_006735	765	77	13528	3.44487	0.233308	0.0433123	0.16212
GO:0009952~anterior/posterior pattern formation	21	1.9962	0.000114423	NM_024015, NM_024014, NM_002146, NM_032580, NM_002145, NM_001145155, NM_001134778, NM_030661, NM_002147, NM_022740, NM_015352, NM_152739, NM_005524, NM_005522, NM_006896, NM_018952, NM_006192, NM_002144, NM_019102, NM_002141, NM_006735	765	140	13528	2.65255	0.285842	0.0469548	0.20539
GO:0048705~skeletal system morphogenesis	18	1.71103	0.000173873	NM_024015, NM_024014, NM_002146, NM_002145, NM_030661, NM_002147, NM_033027, NM_005982, NM_006896, NM_018952, NM_006192, NM_002144, NM_019102, NM_002141, NM_002820, NM_005920, NM_006735, NM_015508	765	112	13528	2.84202	0.400452	0.0619458	0.311948
GO:0043065~positive regulation of apoptosis	44	4.18251	0.000189593	NM_004417, NM_002657, NM_007315, NM_022740, NM_019032, NM_005157, NM_019555, NM_012396, NM_015225, NM_197956, NM_000029, NM_002228, NM_000315, NM_001164410, NM_021009, NM_005194, NM_003805, NM_052876, NM_004302, NM_002957, NM_001143820, NM_001135155, NM_001048230, NM_177551, NM_000633, NM_006472, NM_033015, NM_001051, NM_005400, NM_000376, NM_001706, NM_001005735, NM_000639, NM_002715, NM_022835,…	765	430	13528	1.80949	0.427554	0.0601	0.340106
GO:0043068~positive regulation of programmed cell death	44	4.18251	0.00022103	NM_004417, NM_002657, NM_007315, NM_022740, NM_019032, NM_005157, NM_019555, NM_012396, NM_015225, NM_197956, NM_000029, NM_002228, NM_000315, NM_001164410, NM_021009, NM_005194, NM_003805, NM_052876, NM_004302, NM_002957, NM_001143820, NM_001135155, NM_001048230, NM_177551, NM_000633, NM_006472, NM_033015, NM_001051, NM_005400, NM_000376, NM_001706, NM_001005735, NM_000639, NM_002715, NM_022835,…	765	433	13528	1.79695	0.478132	0.0629645	0.396393
GO:0010942~positive regulation of cell death	44	4.18251	0.000245295	NM_004417, NM_002657, NM_007315, NM_022740, NM_019032, NM_005157, NM_019555, NM_012396, NM_015225, NM_197956, NM_000029, NM_002228, NM_000315, NM_001164410, NM_021009, NM_005194, NM_003805, NM_052876, NM_004302, NM_002957, NM_001143820, NM_001135155, NM_001048230, NM_177551, NM_000633, NM_006472, NM_033015, NM_001051, NM_005400, NM_000376, NM_001706, NM_001005735, NM_000639, NM_002715, NM_022835,…	765	435	13528	1.78869	0.514097	0.0635071	0.43982
GO:0043009~chordate embryonic development	36	3.42205	0.0002597	NM_001098500, NM_015352, NM_152739, NM_005524, NM_003370, NM_152230, NM_005982, NM_002229, NM_018952, NM_001077401, NM_006192, NM_002144, NM_019102, NM_001168389, NM_002141, NM_005194, NM_002473, NM_006735, NM_020859, NM_004302, NM_024015, NM_001430, NM_020338, NM_024014, NM_032580, NM_002146, NM_002145, NM_030661, NM_002147, NM_001146068, NM_004364, NM_004360, NM_003244, NM_006896, NM_006623, NM…	765	331	13528	1.9233	0.534264	0.0616929	0.465591
GO:0021546~rhombomere development	5	0.475285	0.000307942	NM_002144, NM_002145, NM_006735, NM_005461, NM_005522	765	7	13528	12.6312	0.595905	0.0673268	0.551855
GO:0009792~embryonic development ending in birth or egg hatching	36	3.42205	0.000308222	NM_001098500, NM_015352, NM_152739, NM_005524, NM_003370, NM_152230, NM_005982, NM_002229, NM_018952, NM_001077401, NM_006192, NM_002144, NM_019102, NM_001168389, NM_002141, NM_005194, NM_002473, NM_006735, NM_020859, NM_004302, NM_024015, NM_001430, NM_020338, NM_024014, NM_032580, NM_002146, NM_002145, NM_030661, NM_002147, NM_001146068, NM_004364, NM_004360, NM_003244, NM_006896, NM_006623, NM…	765	334	13528	1.90602	0.596238	0.062727	0.552355
GO:0045941~positive regulation of transcription	53	5.03802	0.000319922	NM_182931, NM_001065, NM_020530, NM_021961, NM_033027, NM_005252, NM_001130825, NM_002309, NM_006194, NM_006192, NM_001077401, NM_000315, NM_003070, NM_001136023, NM_021009, NM_000578, NM_205843, NM_005194, NM_006735, NM_012153, NM_003076, NM_002957, NM_001430, NM_014352, NM_173164, NM_004364, NM_023067, NM_013261, NM_002657, NM_022740, NM_005524, NM_005522, NM_005982, NM_002229, NM_003466, NM_00…	765	564	13528	1.66176	0.609903	0.0608286	0.573264
GO:0008285~negative regulation of cell proliferation	38	3.61217	0.000324564	NM_001425, NM_138278, NM_002178, NM_194293, NM_020530, NM_003597, NM_025195, NM_198316, NM_000029, NM_002228, NM_001077401, NM_003070, NM_002820, NM_181831, NM_004779, NM_153281, NM_000455, NM_002957, NM_001143820, NM_001769, NM_004747, NM_001048230, NM_000633, NM_004364, NM_002028, NM_001051, NM_000376, NM_001127190, NM_001706, NM_003884, NM_001099274, NM_001954, NM_003244, NM_020310, NM_016272,…	765	361	13528	1.86144	0.615196	0.0579424	0.581559
GO:0010628~positive regulation of gene expression	54	5.13308	0.000366778	NM_182931, NM_001065, NM_020530, NM_021961, NM_033027, NM_005252, NM_001130825, NM_002309, NM_006194, NM_006192, NM_001077401, NM_000315, NM_003070, NM_001136023, NM_021009, NM_000578, NM_205843, NM_005194, NM_006735, NM_012153, NM_003076, NM_002957, NM_001430, NM_014352, NM_173164, NM_004364, NM_023067, NM_013261, NM_002657, NM_022740, NM_005524, NM_005522, NM_005982, NM_002229, NM_003466, NM_00…	765	581	13528	1.64358	0.660153	0.0615126	0.656965
GO:0030036~actin cytoskeleton organization	27	2.56654	0.00043929	NM_001164318, NM_194293, NM_019034, NM_012307, NM_001170717, NM_005157, NM_014992, NM_003370, NM_001164410, NM_002872, NM_001042517, NM_181831, NM_004924, NM_002473, NM_006035, NM_020859, NM_182966, NM_000633, NM_033016, NM_020066, NM_001706, NM_005892, NM_003379, NM_000034, NM_139241, NM_033393, NM_018984	765	226	13528	2.11265	0.725465	0.0692973	0.786364
GO:0051252~regulation of RNA metabolic process	135	12.8327	0.000503971	NM_182931, NM_003640, NM_015001, NM_001065, NM_020530, NM_005157, NM_001130825, NM_002309, NM_001114309, NM_006194, NM_006192, NM_000315, NM_001517, NM_001136023, NM_000578, NM_205843, NM_199425, NM_001352, NM_004779, NM_006735, NM_012153, NM_018660, NM_021915, NM_021916, NM_024015, NM_024014, NM_198057, NM_014352, NM_173164, NM_004364, NM_000376, NM_002918, NM_212471, NM_001080485, NM_003244, NM…	765	1813	13528	1.31676	0.773057	0.075087	0.901652
GO:0030029~actin filament-based process	28	2.6616	0.000523358	NM_001164318, NM_194293, NM_019034, NM_012307, NM_001170717, NM_005157, NM_014992, NM_003370, NM_007127, NM_001164410, NM_001042517, NM_002872, NM_181831, NM_004924, NM_002473, NM_006035, NM_020859, NM_182966, NM_000633, NM_033016, NM_020066, NM_001706, NM_005892, NM_003379, NM_000034, NM_139241, NM_033393, NM_018984	765	241	13528	2.05453	0.785645	0.0741158	0.936185
GO:0045935~positive regulation of nucleobase, nucleoside, nucleotide and nucleic acid metabolic process	56	5.32319	0.000660164	NM_182931, NM_001065, NM_020530, NM_021961, NM_033027, NM_005252, NM_001130825, NM_002309, NM_006194, NM_006192, NM_001077401, NM_000315, NM_003070, NM_001136023, NM_021009, NM_000578, NM_205843, NM_005194, NM_006735, NM_012153, NM_003076, NM_001430, NM_002957, NM_033016, NM_014352, NM_173164, NM_004364, NM_023067, NM_013261, NM_002657, NM_022740, NM_005524, NM_005522, NM_005982, NM_002229, NM_00…	765	624	13528	1.587	0.856704	0.0883658	1.17954
GO:0048568~embryonic organ development	22	2.09125	0.000699602	NM_024015, NM_001430, NM_024014, NM_002146, NM_002145, NM_002147, NM_030661, NM_004364, NM_001171629, NM_005522, NM_005982, NM_002229, NM_006896, NM_018952, NM_002144, NM_019102, NM_023067, NM_001168389, NM_002141, NM_005194, NM_005461, NM_006735	765	172	13528	2.26186	0.872412	0.0893426	1.24958
GO:0051173~positive regulation of nitrogen compound metabolic process	57	5.41825	0.000811902	NM_182931, NM_001065, NM_020530, NM_021961, NM_033027, NM_005252, NM_001130825, NM_002309, NM_006194, NM_006192, NM_001077401, NM_000315, NM_003070, NM_001136023, NM_021009, NM_000578, NM_205843, NM_005194, NM_006735, NM_012153, NM_003076, NM_001430, NM_002957, NM_033016, NM_014352, NM_173164, NM_004364, NM_023067, NM_013261, NM_002657, NM_022740, NM_005524, NM_005522, NM_005982, NM_002229, NM_00…	765	644	13528	1.56517	0.908332	0.0986802	1.44879
GO:0006355~regulation of transcription, DNA-dependent	131	12.4525	0.000867138	NM_182931, NM_003640, NM_015001, NM_001065, NM_020530, NM_005157, NM_001130825, NM_002309, NM_001114309, NM_006194, NM_006192, NM_000315, NM_001517, NM_001136023, NM_000578, NM_205843, NM_199425, NM_001352, NM_004779, NM_006735, NM_012153, NM_018660, NM_021915, NM_021916, NM_024015, NM_024014, NM_198057, NM_014352, NM_173164, NM_004364, NM_000376, NM_002918, NM_212471, NM_001080485, NM_003244, NM…	765	1773	13528	1.30658	0.922092	0.100884	1.54663
GO:0007389~pattern specification process	29	2.75665	0.0011766	NM_001134778, NM_003777, NM_022740, NM_015352, NM_152739, NM_005524, NM_005522, NM_005982, NM_006192, NM_018952, NM_002144, NM_001168389, NM_019102, NM_002141, NM_004798, NM_005461, NM_006735, NM_020859, NM_024015, NM_024014, NM_032580, NM_002146, NM_001145155, NM_002145, NM_030661, NM_002147, NM_001171629, NM_003244, NM_006896	765	267	13528	1.9207	0.968683	0.129374	2.09309
GO:0007010~cytoskeleton organization	41	3.89734	0.00168226	NM_001164318, NM_194293, NM_006720, NM_019034, NM_012307, NM_005157, NM_206862, NM_001170717, NM_013312, NM_014992, NM_024605, NM_003370, NM_012090, NM_007127, NM_016081, NM_001164410, NM_001042517, NM_002872, NM_004924, NM_181831, NM_002473, NM_006035, NM_015964, NM_002720, NM_020859, NM_182966, NM_000633, NM_014675, NM_033016, NM_001149, NM_020066, NM_001706, NM_005892, NM_003379, NM_000034, NM…	765	436	13528	1.66291	0.99294	0.173466	2.97986
GO:0003002~regionalization	23	2.18631	0.00172956	NM_024015, NM_024014, NM_002146, NM_032580, NM_002145, NM_001145155, NM_001134778, NM_030661, NM_002147, NM_022740, NM_015352, NM_152739, NM_005524, NM_005522, NM_003244, NM_006896, NM_018952, NM_006192, NM_002144, NM_019102, NM_002141, NM_005461, NM_006735	765	197	13528	2.06459	0.993859	0.1719	3.06243
GO:0045449~regulation of transcription	180	17.1103	0.001732	NM_015125, NM_182931, NM_003640, NM_015001, NM_001065, NM_020530, NM_006526, NM_005157, NM_001130825, NM_002309, NM_001114309, NM_006194, NM_006192, NM_001077401, NM_000315, NM_001517, NM_001136023, NM_021009, NM_001111322, NM_000578, NM_003443, NM_205843, NM_199425, NM_001352, NM_004779, NM_006735, NM_012153, NM_018660, NM_021915, NM_021916, NM_024015, NM_145341, NM_024014, NM_198057, NM_173680,…	765	2601	13528	1.22378	0.993903	0.166517	3.06668
GO:0030855~epithelial cell differentiation	18	1.71103	0.00182794	NM_000219, NM_000359, NM_001145155, NM_006472, NM_002147, NM_014352, NM_001171629, NM_001114309, NM_000029, NM_005982, NM_003379, NM_002228, NM_001497, NM_001167574, NM_002820, NM_001017999, NM_012153, NM_020859	765	137	13528	2.3234	0.995405	0.169403	3.23392
GO:0042981~regulation of apoptosis	66	6.27376	0.0021322	NM_019032, NM_012306, NM_019555, NM_005157, NM_001170717, NM_003877, NM_012396, NM_000949, NM_015225, NM_000029, NM_005345, NM_147156, NM_000315, NM_001164410, NM_021009, NM_005194, NM_004924, NM_001540, NM_004302, NM_052876, NM_002957, NM_001135155, NM_177551, NM_006472, NM_033015, NM_000376, NM_014098, NM_005400, NM_001005735, NM_005346, NM_004360, NM_022835, NM_002715, NM_020310, NM_001007792,…	765	804	13528	1.45164	0.998126	0.188865	3.76252
GO:0060429~epithelium development	25	2.37643	0.00229927	NM_001114309, NM_003370, NM_152230, NM_000029, NM_005982, NM_002228, NM_019102, NM_002820, NM_001167574, NM_012153, NM_020859, NM_024015, NM_000219, NM_000359, NM_000633, NM_001145155, NM_002145, NM_006472, NM_002147, NM_014352, NM_001171629, NM_003379, NM_003244, NM_001017999, NM_001497	765	227	13528	1.94754	0.998855	0.196244	4.05162
GO:0021602~cranial nerve morphogenesis	5	0.475285	0.00241947	NM_002144, NM_002146, NM_002145, NM_030661, NM_005522	765	11	13528	8.03803	0.999197	0.199653	4.25911
GO:0048598~embryonic morphogenesis	31	2.94677	0.00242572	NM_003713, NM_152739, NM_005524, NM_003370, NM_152230, NM_005522, NM_012090, NM_005982, NM_207518, NM_018952, NM_002144, NM_019102, NM_003443, NM_002141, NM_181831, NM_005461, NM_006735, NM_020859, NM_024015, NM_024014, NM_002146, NM_004608, NM_002145, NM_030661, NM_002147, NM_212471, NM_003244, NM_006896, NM_023067, NM_001098816, NM_001878	765	307	13528	1.78565	0.999211	0.194683	4.26989
GO:0043067~regulation of programmed cell death	66	6.27376	0.00256197	NM_019032, NM_012306, NM_019555, NM_005157, NM_001170717, NM_003877, NM_012396, NM_000949, NM_015225, NM_000029, NM_005345, NM_147156, NM_000315, NM_001164410, NM_021009, NM_005194, NM_004924, NM_001540, NM_004302, NM_052876, NM_002957, NM_001135155, NM_177551, NM_006472, NM_033015, NM_000376, NM_014098, NM_005400, NM_001005735, NM_005346, NM_004360, NM_022835, NM_002715, NM_020310, NM_001007792,…	765	812	13528	1.43734	0.999472	0.199061	4.50454
GO:0010941~regulation of cell death	66	6.27376	0.00287852	NM_019032, NM_012306, NM_019555, NM_005157, NM_001170717, NM_003877, NM_012396, NM_000949, NM_015225, NM_000029, NM_005345, NM_147156, NM_000315, NM_001164410, NM_021009, NM_005194, NM_004924, NM_001540, NM_004302, NM_052876, NM_002957, NM_001135155, NM_177551, NM_006472, NM_033015, NM_000376, NM_014098, NM_005400, NM_001005735, NM_005346, NM_004360, NM_022835, NM_002715, NM_020310, NM_001007792,…	765	815	13528	1.43205	0.999793	0.215187	5.04762
GO:0000302~response to reactive oxygen species	12	1.14068	0.00310154	NM_004417, NM_002228, NM_000633, NM_007315, NM_006472, NM_001123377, NM_014098, NM_002084, NM_005252, NM_005809, NM_001191, NM_002859	765	75	13528	2.82939	0.999893	0.224199	5.42848
GO:0021545~cranial nerve development	6	0.570342	0.0033954	NM_002144, NM_002146, NM_002145, NM_030661, NM_005524, NM_005522	765	19	13528	5.58431	0.999955	0.236956	5.92811
GO:0048008~platelet-derived growth factor receptor signaling pathway	6	0.570342	0.0033954	NM_006472, NM_033016, NM_001171629, NM_033027, NM_001170717, NM_015508	765	19	13528	5.58431	0.999955	0.236956	5.92811
GO:0030878~thyroid gland development	5	0.475285	0.00346828	NM_005982, NM_003466, NM_002146, NM_019102, NM_030661	765	12	13528	7.36819	0.999964	0.235845	6.05165
GO:0042542~response to hydrogen peroxide	10	0.95057	0.00386877	NM_004417, NM_002228, NM_000633, NM_007315, NM_006472, NM_001123377, NM_014098, NM_002084, NM_005809, NM_001191	765	56	13528	3.1578	0.999989	0.253538	6.72773
GO:0048732~gland development	17	1.61597	0.00390789	NM_004752, NM_002146, NM_000633, NM_030661, NM_001114309, NM_152739, NM_005524, NM_000949, NM_004360, NM_001954, NM_005982, NM_003466, NM_006192, NM_001168389, NM_019102, NM_002820, NM_001497	765	135	13528	2.22683	0.99999	0.25023	6.79352
GO:0001501~skeletal system development	31	2.94677	0.00428257	NM_000521, NM_001098500, NM_033027, NM_000388, NM_152739, NM_005982, NM_018952, NM_006192, NM_000315, NM_002144, NM_019102, NM_002141, NM_002820, NM_020127, NM_006735, NM_024015, NM_003118, NM_024014, NM_032580, NM_002146, NM_002145, NM_000633, NM_030661, NM_002147, NM_000376, NM_006896, NM_012383, NM_000112, NM_005920, NM_001130144, NM_015508	765	319	13528	1.71847	0.999997	0.265056	7.42145
GO:0006468~protein amino acid phosphorylation	55	5.22814	0.00466175	NM_003640, NM_005113, NM_020530, NM_017572, NM_005157, NM_004635, NM_000949, NM_014911, NM_207518, NM_001077401, NM_005308, NM_001164410, NM_001099436, NM_005012, NM_004302, NM_001006932, NM_033015, NM_005400, NM_001127190, NM_001005735, NM_001954, NM_005211, NM_001007792, NM_139241, NM_014975, NM_003954, NM_019884, NM_001042600, NM_003128, NM_002612, NM_002070, NM_001892, NM_001145264, NM_007315…	765	667	13528	1.45817	0.999999	0.279138	8.05285
GO:0010595~positive regulation of endothelial cell migration	5	0.475285	0.00478807	NM_000029, NM_033016, NM_001171629, NM_015401, NM_001082959	765	13	13528	6.80141	0.999999	0.279911	8.2623
GO:0010557~positive regulation of macromolecule biosynthetic process	54	5.13308	0.00496983	NM_182931, NM_001065, NM_020530, NM_021961, NM_033027, NM_005252, NM_001130825, NM_002309, NM_006194, NM_006192, NM_001077401, NM_000315, NM_003070, NM_001136023, NM_021009, NM_000578, NM_205843, NM_005194, NM_006735, NM_012153, NM_003076, NM_002957, NM_001430, NM_033016, NM_014352, NM_173164, NM_004364, NM_023067, NM_013261, NM_002657, NM_022740, NM_005524, NM_005522, NM_005982, NM_002229, NM_00…	765	654	13528	1.46012	1	0.283323	8.56286
GO:0031328~positive regulation of cellular biosynthetic process	56	5.32319	0.00510881	NM_182931, NM_001065, NM_020530, NM_021961, NM_033027, NM_005252, NM_001130825, NM_002309, NM_000029, NM_006194, NM_006192, NM_001077401, NM_000315, NM_003070, NM_001136023, NM_021009, NM_000578, NM_205843, NM_005194, NM_006735, NM_012153, NM_003076, NM_001430, NM_002957, NM_033016, NM_014352, NM_173164, NM_004364, NM_023067, NM_013261, NM_002657, NM_022740, NM_005524, NM_005522, NM_005982, NM_00…	765	685	13528	1.44567	1	0.284561	8.79207
GO:0021783~preganglionic parasympathetic nervous system development	4	0.380228	0.00529016	NM_002144, NM_002145, NM_005524, NM_005522	765	7	13528	10.1049	1	0.287688	9.09033
GO:0010035~response to inorganic substance	22	2.09125	0.00601852	NM_002957, NM_004417, NM_000633, NM_007315, NM_006472, NM_000549, NM_002084, NM_005252, NM_014098, NM_000388, NM_005809, NM_002228, NM_020682, NM_002567, NM_004317, NM_001135805, NM_001123377, NM_000271, NM_006096, NM_001001975, NM_001191, NM_002859	765	205	13528	1.89776	1	0.314682	10.279
GO:0001890~placenta development	10	0.95057	0.00617922	NM_001430, NM_002957, NM_002229, NM_001168389, NM_005194, NM_004364, NM_133373, NM_014098, NM_000376, NM_002309	765	60	13528	2.94728	1	0.316077	10.5392
GO:0007167~enzyme linked receptor protein signaling pathway	32	3.04183	0.00632197	NM_003128, NM_022740, NM_005232, NM_175575, NM_003877, NM_033027, NM_001170717, NM_005252, NM_002309, NM_000949, NM_002228, NM_001077401, NM_001164410, NM_012099, NM_005012, NM_004302, NM_007373, NM_006472, NM_004795, NM_033016, NM_001171629, NM_001954, NM_001007792, NM_005211, NM_052847, NM_001080975, NM_001130144, NM_005749, NM_003338, NM_019884, NM_015508, NM_002859	765	342	13528	1.65461	1	0.316673	10.7698
GO:0009891~positive regulation of biosynthetic process	56	5.32319	0.00685599	NM_182931, NM_001065, NM_020530, NM_021961, NM_033027, NM_005252, NM_001130825, NM_002309, NM_000029, NM_006194, NM_006192, NM_001077401, NM_000315, NM_003070, NM_001136023, NM_021009, NM_000578, NM_205843, NM_005194, NM_006735, NM_012153, NM_003076, NM_001430, NM_002957, NM_033016, NM_014352, NM_173164, NM_004364, NM_023067, NM_013261, NM_002657, NM_022740, NM_005524, NM_005522, NM_005982, NM_00…	765	695	13528	1.42487	1	0.332887	11.6275
GO:0048562~embryonic organ morphogenesis	16	1.52091	0.00805576	NM_024015, NM_024014, NM_002146, NM_002145, NM_030661, NM_002147, NM_005522, NM_005982, NM_006896, NM_018952, NM_002144, NM_019102, NM_023067, NM_002141, NM_005461, NM_006735	765	133	13528	2.12736	1	0.372862	13.5262
GO:0048857~neural nucleus development	4	0.380228	0.00811125	NM_002144, NM_002145, NM_000633, NM_005522	765	8	13528	8.84183	1	0.369209	13.6131
GO:0048486~parasympathetic nervous system development	4	0.380228	0.00811125	NM_002144, NM_002145, NM_005524, NM_005522	765	8	13528	8.84183	1	0.369209	13.6131
GO:0006917~induction of apoptosis	30	2.85171	0.00811846	NM_002657, NM_007315, NM_022740, NM_005157, NM_019555, NM_012396, NM_015225, NM_197956, NM_000315, NM_021009, NM_005194, NM_003805, NM_004302, NM_052876, NM_001143820, NM_001135155, NM_001048230, NM_001051, NM_033015, NM_005400, NM_000376, NM_001005735, NM_000639, NM_002715, NM_022835, NM_133328, NM_023067, NM_139241, NM_013260, NM_000362	765	320	13528	1.65784	1	0.363958	13.6244
GO:0001523~retinoid metabolic process	6	0.570342	0.00814804	NM_022568, NM_004753, NM_017750, NM_002889, NM_001878, NM_016026	765	23	13528	4.61313	1	0.359647	13.6706
GO:0016101~diterpenoid metabolic process	6	0.570342	0.00814804	NM_022568, NM_004753, NM_017750, NM_002889, NM_001878, NM_016026	765	23	13528	4.61313	1	0.359647	13.6706
GO:0001893~maternal placenta development	5	0.475285	0.00835227	NM_002229, NM_001168389, NM_014098, NM_000376, NM_002309	765	15	13528	5.89455	1	0.361508	13.9895
GO:0012502~induction of programmed cell death	30	2.85171	0.0084553	NM_002657, NM_007315, NM_022740, NM_005157, NM_019555, NM_012396, NM_015225, NM_197956, NM_000315, NM_021009, NM_005194, NM_003805, NM_004302, NM_052876, NM_001143820, NM_001135155, NM_001048230, NM_001051, NM_033015, NM_005400, NM_000376, NM_001005735, NM_000639, NM_002715, NM_022835, NM_133328, NM_023067, NM_139241, NM_013260, NM_000362	765	321	13528	1.65268	1	0.359876	14.1499
GO:0021570~rhombomere 4 development	3	0.285171	0.00919769	NM_002144, NM_002145, NM_005522	765	3	13528	17.6837	1	0.379312	15.2975
GO:0051899~membrane depolarization	8	0.760456	0.00969326	NM_000219, NM_002228, NM_001048230, NM_001164410, NM_000633, NM_001123377, NM_017682, NM_000744	765	43	13528	3.28998	1	0.389868	16.0555
GO:0042127~regulation of cell proliferation	61	5.79848	0.0103246	NM_138278, NM_020530, NM_002309, NM_000029, NM_001077401, NM_003070, NM_002872, NM_181831, NM_002166, NM_001352, NM_004779, NM_001082579, NM_153281, NM_052876, NM_002957, NM_001769, NM_006472, NM_033016, NM_004364, NM_199262, NM_000376, NM_014098, NM_001127190, NM_003884, NM_001954, NM_003244, NM_020310, NM_016272, NM_001425, NM_022748, NM_194293, NM_002178, NM_002070, NM_003597, NM_007315, NM_02…	765	787	13528	1.37065	1	0.403994	17.0118
GO:0032496~response to lipopolysaccharide	11	1.04563	0.0110706	NM_001559, NM_001065, NM_002228, NM_007315, NM_025195, NM_000578, NM_014098, NM_005252, NM_001082959, NM_005809, NM_000639	765	77	13528	2.52624	1	0.420654	18.1287
GO:0006979~response to oxidative stress	18	1.71103	0.0113273	NM_001430, NM_004417, NM_000633, NM_007315, NM_006472, NM_020992, NM_002083, NM_005252, NM_014098, NM_002084, NM_005809, NM_001166049, NM_002228, NM_002567, NM_001123377, NM_000744, NM_001191, NM_002859	765	164	13528	1.94089	1	0.422721	18.5097
GO:0001568~blood vessel development	24	2.28137	0.0116309	NM_001081461, NM_001430, NM_020338, NM_006291, NM_001145155, NM_030661, NM_003713, NM_015352, NM_001171629, NM_133373, NM_001113756, NM_000029, NM_133459, NM_002229, NM_002228, NM_001077401, NM_020126, NM_001168389, NM_001497, NM_004926, NM_000789, NM_002473, NM_001161441, NM_015508	765	245	13528	1.73228	1	0.426008	18.9581
GO:0017158~regulation of calcium ion-dependent exocytosis	4	0.380228	0.011661	NM_001164410, NM_001497, NM_003586, NM_138967	765	9	13528	7.8594	1	0.42175	19.0024
GO:0006721~terpenoid metabolic process	6	0.570342	0.0117212	NM_022568, NM_004753, NM_017750, NM_002889, NM_001878, NM_016026	765	25	13528	4.24408	1	0.41841	19.091
GO:0021675~nerve development	6	0.570342	0.0117212	NM_002144, NM_002146, NM_002145, NM_030661, NM_005524, NM_005522	765	25	13528	4.24408	1	0.41841	19.091
GO:0010594~regulation of endothelial cell migration	6	0.570342	0.0117212	NM_000029, NM_001077401, NM_033016, NM_001171629, NM_015401, NM_001082959	765	25	13528	4.24408	1	0.41841	19.091
GO:0016310~phosphorylation	61	5.79848	0.01437	NM_003640, NM_005113, NM_020530, NM_017572, NM_005157, NM_004635, NM_000949, NM_014911, NM_207518, NM_001077401, NM_005308, NM_001164410, NM_001099436, NM_005012, NM_001001975, NM_004302, NM_001006932, NM_001089591, NM_033015, NM_005400, NM_001127190, NM_001005735, NM_001954, NM_005211, NM_001007792, NM_139241, NM_014975, NM_003954, NM_019884, NM_004146, NM_001042600, NM_003128, NM_002612, NM_002…	765	800	13528	1.34838	1	0.480623	22.9
GO:0001944~vasculature development	24	2.28137	0.0151229	NM_001081461, NM_001430, NM_020338, NM_006291, NM_001145155, NM_030661, NM_003713, NM_015352, NM_001171629, NM_133373, NM_001113756, NM_000029, NM_133459, NM_002229, NM_002228, NM_001077401, NM_020126, NM_001168389, NM_001497, NM_004926, NM_000789, NM_002473, NM_001161441, NM_015508	765	251	13528	1.69087	1	0.493009	23.9513
GO:0035270~endocrine system development	10	0.95057	0.015131	NM_004752, NM_005982, NM_003466, NM_006192, NM_002146, NM_001168389, NM_019102, NM_030661, NM_004360, NM_005524	765	69	13528	2.56285	1	0.488028	23.9626
GO:0000122~negative regulation of transcription from RNA polymerase II promoter	25	2.37643	0.0159749	NM_003597, NM_022740, NM_006460, NM_001130825, NM_005524, NM_001888, NM_003070, NM_001168389, NM_205843, NM_002166, NM_006735, NM_024015, NM_002957, NM_006823, NM_032580, NM_001145155, NM_001114171, NM_004364, NM_000376, NM_001706, NM_006312, NM_006896, NM_003244, NM_001080424, NM_144608	765	266	13528	1.662	1	0.501788	25.1248
GO:0048514~blood vessel morphogenesis	21	1.9962	0.0161748	NM_001430, NM_020338, NM_006291, NM_001145155, NM_030661, NM_015352, NM_001171629, NM_133373, NM_001113756, NM_000029, NM_133459, NM_002229, NM_002228, NM_001077401, NM_001168389, NM_001497, NM_004926, NM_000789, NM_002473, NM_001161441, NM_015508	765	211	13528	1.75999	1	0.501072	25.3976
GO:0045637~regulation of myeloid cell differentiation	10	0.95057	0.0165232	NM_001143820, NM_001002878, NM_002228, NM_003407, NM_014977, NM_016272, NM_002166, NM_002309, NM_005461, NM_004302	765	70	13528	2.52624	1	0.503539	25.871
GO:0006350~transcription	141	13.403	0.0171573	NM_015125, NM_182931, NM_003640, NM_015001, NM_006526, NM_001130825, NM_001114309, NM_006194, NM_006192, NM_001517, NM_001136023, NM_001111322, NM_003443, NM_205843, NM_199425, NM_001352, NM_004779, NM_006735, NM_012153, NM_018660, NM_021915, NM_021916, NM_024015, NM_024014, NM_173680, NM_006472, NM_019088, NM_014352, NM_173164, NM_004364, NM_000376, NM_002918, NM_001080485, NM_002714, NM_003244,…	765	2101	13528	1.18677	1	0.511838	26.7249
GO:0006909~phagocytosis	8	0.760456	0.0173827	NM_001081461, NM_014325, NM_001048230, NM_000578, NM_001805, NM_001082959, NM_001135022, NM_020239	765	48	13528	2.94728	1	0.511551	27.0263
GO:0021604~cranial nerve structural organization	3	0.285171	0.0177078	NM_002144, NM_002145, NM_005522	765	4	13528	13.2627	1	0.513269	27.459
GO:0021569~rhombomere 3 development	3	0.285171	0.0177078	NM_002145, NM_006735, NM_005522	765	4	13528	13.2627	1	0.513269	27.459
GO:0021610~facial nerve morphogenesis	3	0.285171	0.0177078	NM_002144, NM_002145, NM_005522	765	4	13528	13.2627	1	0.513269	27.459
GO:0021612~facial nerve structural organization	3	0.285171	0.0177078	NM_002144, NM_002145, NM_005522	765	4	13528	13.2627	1	0.513269	27.459
GO:0021571~rhombomere 5 development	3	0.285171	0.0177078	NM_002144, NM_005461, NM_005522	765	4	13528	13.2627	1	0.513269	27.459
GO:0009266~response to temperature stimulus	11	1.04563	0.0181738	NM_000029, NM_020530, NM_014424, NM_000633, NM_001166588, NM_002567, NM_133337, NM_001280, NM_005527, NM_005252, NM_001540	765	83	13528	2.34362	1	0.517694	28.0747
GO:0001666~response to hypoxia	15	1.42586	0.0191187	NM_001430, NM_019058, NM_000633, NM_020992, NM_033016, NM_001146068, NM_001171629, NM_001168272, NM_001677, NM_001168389, NM_000789, NM_004924, NM_000196, NM_000744, NM_001191	765	134	13528	1.97951	1	0.531035	29.3084
GO:0051348~negative regulation of transferase activity	12	1.14068	0.0192614	NM_005934, NM_002715, NM_145341, NM_006823, NM_025195, NM_012479, NM_181831, NM_006460, NM_014098, NM_144608, NM_019884, NM_006705	765	96	13528	2.21046	1	0.528998	29.4929
GO:0034101~erythrocyte homeostasis	8	0.760456	0.0193238	NM_001081461, NM_001430, NM_182931, NM_018952, NM_014977, NM_002166, NM_001171629, NM_001706	765	49	13528	2.88713	1	0.525525	29.5735
GO:0007565~female pregnancy	13	1.23574	0.0212438	NM_002957, NM_000633, NM_005252, NM_000376, NM_002309, NM_002581, NM_000949, NM_001954, NM_002229, NM_001206, NM_001168389, NM_002820, NM_000196	765	110	13528	2.08989	1	0.555101	32.0102
GO:0048534~hemopoietic or lymphoid organ development	24	2.28137	0.0222413	NM_001081461, NM_001430, NM_182931, NM_024015, NM_002146, NM_000633, NM_030661, NM_004364, NM_001171629, NM_001805, NM_014098, NM_001706, NM_152739, NM_006120, NM_005809, NM_001166049, NM_005982, NM_006192, NM_001007792, NM_014977, NM_000789, NM_002166, NM_002473, NM_015508	765	260	13528	1.63234	1	0.567264	33.2445
GO:0002237~response to molecule of bacterial origin	11	1.04563	0.0227764	NM_001559, NM_001065, NM_002228, NM_007315, NM_025195, NM_000578, NM_014098, NM_005252, NM_001082959, NM_005809, NM_000639	765	86	13528	2.26186	1	0.571424	33.8979
GO:0002520~immune system development	25	2.37643	0.0236251	NM_182931, NM_001805, NM_152739, NM_001166049, NM_005982, NM_006192, NM_000789, NM_002166, NM_002473, NM_001081461, NM_024015, NM_001430, NM_002146, NM_000633, NM_030661, NM_004364, NM_003362, NM_001171629, NM_014098, NM_001706, NM_006120, NM_005809, NM_001007792, NM_014977, NM_015508	765	276	13528	1.60178	1	0.580371	34.9217
GO:0008624~induction of apoptosis by extracellular signals	13	1.23574	0.0241098	NM_001048230, NM_001051, NM_033015, NM_019555, NM_000376, NM_000639, NM_022835, NM_133328, NM_000315, NM_139241, NM_021009, NM_003805, NM_000362	765	112	13528	2.05257	1	0.583392	35.4998
GO:0051270~regulation of cell motion	19	1.80608	0.0251172	NM_001143820, NM_001048230, NM_000633, NM_025195, NM_033016, NM_001171629, NM_001170717, NM_001082959, NM_015401, NM_001706, NM_000029, NM_001077401, NM_001164410, NM_001168389, NM_001497, NM_000789, NM_004924, NM_181831, NM_001130528	765	193	13528	1.74088	1	0.594109	36.6858
GO:0048872~homeostasis of number of cells	12	1.14068	0.0252987	NM_182931, NM_001430, NM_001081461, NM_177551, NM_000633, NM_001171629, NM_001706, NM_005809, NM_018952, NM_014977, NM_003060, NM_002166, NM_006018	765	100	13528	2.12204	1	0.592395	36.8972
GO:0010604~positive regulation of macromolecule metabolic process	63	5.98859	0.0255545	NM_182931, NM_001065, NM_020530, NM_021961, NM_033027, NM_005252, NM_001130825, NM_002309, NM_000029, NM_006194, NM_006192, NM_001077401, NM_014814, NM_000315, NM_006930, NM_003070, NM_001136023, NM_021009, NM_000578, NM_005194, NM_205843, NM_006735, NM_012153, NM_003076, NM_001430, NM_002957, NM_033016, NM_014352, NM_173164, NM_004364, NM_023067, NM_013261, NM_003338, NM_002657, NM_022740, NM_00…	765	857	13528	1.29997	1	0.591794	37.1941
GO:0014910~regulation of smooth muscle cell migration	4	0.380228	0.0269088	NM_000633, NM_025195, NM_000789, NM_033016	765	12	13528	5.89455	1	0.606685	38.7442
GO:0006026~aminoglycan catabolic process	5	0.475285	0.0280049	NM_001276, NM_201653, NM_153281, NM_033158, NM_001025199	765	21	13528	4.2104	1	0.61731	39.9721
GO:0070482~response to oxygen levels	15	1.42586	0.0282698	NM_001430, NM_019058, NM_000633, NM_020992, NM_033016, NM_001146068, NM_001171629, NM_001168272, NM_001677, NM_001168389, NM_000789, NM_004924, NM_000196, NM_000744, NM_001191	765	141	13528	1.88124	1	0.61662	40.2654
GO:0008628~induction of apoptosis by hormones	3	0.285171	0.0284154	NM_000315, NM_001051, NM_000376	765	5	13528	10.6102	1	0.614382	40.4259
GO:0021561~facial nerve development	3	0.285171	0.0284154	NM_002144, NM_002145, NM_005522	765	5	13528	10.6102	1	0.614382	40.4259
GO:0035081~induction of programmed cell death by hormones	3	0.285171	0.0284154	NM_000315, NM_001051, NM_000376	765	5	13528	10.6102	1	0.614382	40.4259
GO:0048532~anatomical structure arrangement	3	0.285171	0.0284154	NM_002144, NM_002145, NM_005522	765	5	13528	10.6102	1	0.614382	40.4259
GO:0033673~negative regulation of kinase activity	11	1.04563	0.0301526	NM_005934, NM_002715, NM_145341, NM_006823, NM_025195, NM_012479, NM_181831, NM_006460, NM_014098, NM_144608, NM_006705	765	90	13528	2.16134	1	0.632422	42.3111
GO:0007586~digestion	11	1.04563	0.0322331	NM_002980, NM_001906, NM_001025200, NM_201653, NM_013261, NM_001010886, NM_016452, NM_000789, NM_000376, NM_003578, NM_207409	765	91	13528	2.13759	1	0.653284	44.4946
GO:0030218~erythrocyte differentiation	7	0.665399	0.0325964	NM_001081461, NM_001430, NM_182931, NM_014977, NM_002166, NM_001171629, NM_001706	765	43	13528	2.87874	1	0.653455	44.8678
GO:0043488~regulation of mRNA stability	5	0.475285	0.0327434	NM_003407, NM_015640, NM_004926, NM_000578, NM_001171629	765	22	13528	4.01901	1	0.651165	45.0182
GO:0048538~thymus development	5	0.475285	0.0327434	NM_005982, NM_006192, NM_000633, NM_030661, NM_005809	765	22	13528	4.01901	1	0.651165	45.0182
GO:0046697~decidualization	4	0.380228	0.0335451	NM_002229, NM_001168389, NM_000376, NM_002309	765	13	13528	5.44113	1	0.656271	45.8312
GO:0045934~negative regulation of nucleobase, nucleoside, nucleotide and nucleic acid metabolic process	40	3.80228	0.0351688	NM_015001, NM_003597, NM_022740, NM_006460, NM_001130825, NM_005524, NM_002616, NM_001085471, NM_001166049, NM_001888, NM_003070, NM_001168389, NM_205843, NM_002166, NM_181831, NM_001082579, NM_006735, NM_052876, NM_024015, NM_002957, NM_145341, NM_006823, NM_001137551, NM_032580, NM_003670, NM_001145155, NM_001114171, NM_004364, NM_000376, NM_001706, NM_001099274, NM_006312, NM_003244, NM_006896…	765	512	13528	1.38154	1	0.670024	47.4433
GO:0006720~isoprenoid metabolic process	7	0.665399	0.0360094	NM_022568, NM_004753, NM_017750, NM_002889, NM_001166107, NM_001878, NM_016026	765	44	13528	2.81331	1	0.674989	48.2599
GO:0045639~positive regulation of myeloid cell differentiation	6	0.570342	0.0361912	NM_001143820, NM_002228, NM_014977, NM_002166, NM_002309, NM_004302	765	33	13528	3.21521	1	0.673077	48.435
GO:0030099~myeloid cell differentiation	11	1.04563	0.0366924	NM_001081461, NM_001430, NM_182931, NM_014977, NM_002166, NM_004364, NM_002473, NM_001171629, NM_001805, NM_014098, NM_001706	765	93	13528	2.09162	1	0.674449	48.9146
GO:0042445~hormone metabolic process	12	1.14068	0.0367663	NM_022568, NM_000029, NM_004753, NM_001888, NM_000102, NM_017750, NM_000789, NM_005765, NM_000196, NM_001082959, NM_001878, NM_016026	765	106	13528	2.00192	1	0.671488	48.985
GO:0009408~response to heat	8	0.760456	0.0372686	NM_020530, NM_014424, NM_000633, NM_001166588, NM_002567, NM_133337, NM_005527, NM_001540	765	56	13528	2.52624	1	0.67287	49.461
GO:0048771~tissue remodeling	8	0.760456	0.0372686	NM_000029, NM_001430, NM_000315, NM_002872, NM_030661, NM_000789, NM_001171629, NM_001114309	765	56	13528	2.52624	1	0.67287	49.461
GO:0032870~cellular response to hormone stimulus	14	1.3308	0.0375971	NM_002957, NM_004417, NM_000507, NM_007315, NM_001138, NM_001170717, NM_003877, NM_005252, NM_003884, NM_212471, NM_207518, NM_002229, NM_052847, NM_019884	765	133	13528	1.86144	1	0.672502	49.7699
GO:0006776~vitamin A metabolic process	5	0.475285	0.0379214	NM_022568, NM_004753, NM_017750, NM_001878, NM_016026	765	23	13528	3.84427	1	0.672101	50.0732
GO:0001974~blood vessel remodeling	5	0.475285	0.0379214	NM_000029, NM_001430, NM_030661, NM_000789, NM_001171629	765	23	13528	3.84427	1	0.672101	50.0732
GO:0010605~negative regulation of macromolecule metabolic process	54	5.13308	0.0380668	NM_015001, NM_020963, NM_005716, NM_001130825, NM_014814, NM_001164410, NM_003070, NM_021009, NM_205843, NM_181831, NM_002166, NM_001082579, NM_006735, NM_052876, NM_002957, NM_024015, NM_145341, NM_006823, NM_032580, NM_004364, NM_000376, NM_002715, NM_003244, NM_133328, NM_003338, NM_019884, NM_003597, NM_022740, NM_006460, NM_005524, NM_001085471, NM_002616, NM_001166049, NM_002228, NM_001888,…	765	734	13528	1.30098	1	0.669961	50.2086
GO:0051174~regulation of phosphorus metabolic process	38	3.61217	0.0381179	NM_001042600, NM_002070, NM_020530, NM_001145264, NM_025195, NM_006460, NM_002309, NM_000949, NM_000029, NM_005934, NM_207518, NM_002228, NM_006105, NM_020126, NM_001164410, NM_002567, NM_000578, NM_012479, NM_002999, NM_181831, NM_145341, NM_006823, NM_001048230, NM_000633, NM_033016, NM_013324, NM_005400, NM_014098, NM_005809, NM_212471, NM_002715, NM_178003, NM_139241, NM_001130528, NM_144608,…	765	485	13528	1.38552	1	0.666924	50.256
GO:0019220~regulation of phosphate metabolic process	38	3.61217	0.0381179	NM_001042600, NM_002070, NM_020530, NM_001145264, NM_025195, NM_006460, NM_002309, NM_000949, NM_000029, NM_005934, NM_207518, NM_002228, NM_006105, NM_020126, NM_001164410, NM_002567, NM_000578, NM_012479, NM_002999, NM_181831, NM_145341, NM_006823, NM_001048230, NM_000633, NM_033016, NM_013324, NM_005400, NM_014098, NM_005809, NM_212471, NM_002715, NM_178003, NM_139241, NM_001130528, NM_144608,…	765	485	13528	1.38552	1	0.666924	50.256
GO:0042391~regulation of membrane potential	14	1.3308	0.0395824	NM_000521, NM_000219, NM_194293, NM_001769, NM_001048230, NM_000633, NM_001025100, NM_014098, NM_017682, NM_002228, NM_001164410, NM_001123377, NM_000744, NM_001191	765	134	13528	1.84755	1	0.677486	51.5994
GO:0010033~response to organic substance	53	5.03802	0.0399004	NM_001065, NM_001308, NM_000507, NM_000549, NM_001170717, NM_003877, NM_173843, NM_001082959, NM_005252, NM_001130825, NM_005345, NM_207518, NM_006156, NM_001164410, NM_000578, NM_001002295, NM_002166, NM_000744, NM_001540, NM_002957, NM_006472, NM_033016, NM_014098, NM_003884, NM_004360, NM_005346, NM_002715, NM_212471, NM_001954, NM_019884, NM_203417, NM_004417, NM_007315, NM_025195, NM_001138,…	765	721	13528	1.29991	1	0.677007	51.8866
GO:0060017~parathyroid gland development	3	0.285171	0.0410456	NM_004752, NM_006192, NM_030661	765	6	13528	8.84183	1	0.684115	52.9073
GO:0021548~pons development	3	0.285171	0.0410456	NM_002144, NM_000633, NM_005522	765	6	13528	8.84183	1	0.684115	52.9073
GO:0060395~SMAD protein signal transduction	3	0.285171	0.0410456	NM_002228, NM_022740, NM_005252	765	6	13528	8.84183	1	0.684115	52.9073
GO:0051172~negative regulation of nitrogen compound metabolic process	40	3.80228	0.0423377	NM_015001, NM_003597, NM_022740, NM_006460, NM_001130825, NM_005524, NM_002616, NM_001085471, NM_001166049, NM_001888, NM_003070, NM_001168389, NM_205843, NM_002166, NM_181831, NM_001082579, NM_006735, NM_052876, NM_024015, NM_002957, NM_145341, NM_006823, NM_001137551, NM_032580, NM_003670, NM_001145155, NM_001114171, NM_004364, NM_000376, NM_001706, NM_001099274, NM_006312, NM_003244, NM_006896…	765	519	13528	1.3629	1	0.69224	54.0345
GO:0007242~intracellular signaling cascade	86	8.1749	0.0428594	NM_182931, NM_004311, NM_003640, NM_001007279, NM_012294, NM_020387, NM_176877, NM_020530, NM_003407, NM_017572, NM_019034, NM_002881, NM_019555, NM_005157, NM_003877, NM_012396, NM_004635, NM_000949, NM_000029, NM_207518, NM_006105, NM_005308, NM_000315, NM_014815, NM_001164410, NM_001010935, NM_001111322, NM_002872, NM_006633, NM_001082579, NM_004778, NM_002957, NM_016131, NM_001006932, NM_1333…	765	1256	13528	1.21082	1	0.693437	54.4823
GO:0001892~embryonic placenta development	5	0.475285	0.043541	NM_001430, NM_002229, NM_001168389, NM_005194, NM_004364	765	24	13528	3.6841	1	0.695972	55.0612
GO:0043487~regulation of RNA stability	5	0.475285	0.043541	NM_003407, NM_015640, NM_004926, NM_000578, NM_001171629	765	24	13528	3.6841	1	0.695972	55.0612
GO:0030097~hemopoiesis	21	1.9962	0.0456944	NM_001081461, NM_001430, NM_182931, NM_024015, NM_002146, NM_000633, NM_004364, NM_001171629, NM_001805, NM_014098, NM_001706, NM_152739, NM_006120, NM_001166049, NM_006192, NM_001007792, NM_014977, NM_000789, NM_002166, NM_002473, NM_015508	765	236	13528	1.57355	1	0.710515	56.8448
GO:0007568~aging	12	1.14068	0.0461825	NM_001166049, NM_002957, NM_145341, NM_020338, NM_002228, NM_020310, NM_000633, NM_002567, NM_004795, NM_003877, NM_000362, NM_005252	765	110	13528	1.92913	1	0.7112	57.2397
GO:0034754~cellular hormone metabolic process	8	0.760456	0.0475052	NM_022568, NM_004753, NM_000102, NM_017750, NM_000196, NM_001082959, NM_001878, NM_016026	765	59	13528	2.39778	1	0.718369	58.2927
GO:0045892~negative regulation of transcription, DNA-dependent	29	2.75665	0.0477484	NM_015001, NM_003597, NM_022740, NM_006460, NM_001130825, NM_005524, NM_001085471, NM_001888, NM_003070, NM_001168389, NM_205843, NM_002166, NM_006735, NM_024015, NM_002957, NM_006823, NM_032580, NM_003670, NM_001145155, NM_001114171, NM_004364, NM_000376, NM_001706, NM_006312, NM_003244, NM_006896, NM_001080424, NM_144608, NM_012240	765	356	13528	1.44052	1	0.717092	58.4836
GO:0051272~positive regulation of cell motion	11	1.04563	0.0496657	NM_000029, NM_001143820, NM_000633, NM_033016, NM_004924, NM_001130528, NM_001171629, NM_001170717, NM_015401, NM_001082959, NM_001706	765	98	13528	1.9849	1	0.728343	59.9601
GO:0048871~multicellular organismal homeostasis	10	0.95057	0.0499807	NM_001430, NM_000315, NM_001048230, NM_000633, NM_013261, NM_002872, NM_000578, NM_002820, NM_002083, NM_001171629	765	85	13528	2.08043	1	0.727574	60.1979
GO:0007169~transmembrane receptor protein tyrosine kinase signaling pathway	20	1.90114	0.0501233	NM_007373, NM_004795, NM_006472, NM_033016, NM_005232, NM_001171629, NM_001170717, NM_033027, NM_003877, NM_000949, NM_001954, NM_005211, NM_001007792, NM_001164410, NM_012099, NM_001080975, NM_019884, NM_005012, NM_015508, NM_002859	765	224	13528	1.5789	1	0.725567	60.3051
GO:0030902~hindbrain development	8	0.760456	0.0512782	NM_002144, NM_002145, NM_001164410, NM_000633, NM_006735, NM_005461, NM_005524, NM_005522	765	60	13528	2.35782	1	0.730833	61.1634
GO:0006796~phosphate metabolic process	68	6.46388	0.0513864	NM_003640, NM_005113, NM_020530, NM_001007273, NM_017572, NM_005157, NM_004635, NM_000949, NM_014911, NM_207518, NM_001077401, NM_005308, NM_001164410, NM_001099436, NM_005012, NM_001001975, NM_004302, NM_001006932, NM_001089591, NM_033015, NM_005400, NM_001127190, NM_001005735, NM_001954, NM_002715, NM_005211, NM_001007792, NM_139241, NM_014975, NM_003954, NM_019884, NM_001042600, NM_005276, NM_…	765	973	13528	1.23586	1	0.728615	61.243
GO:0006793~phosphorus metabolic process	68	6.46388	0.0513864	NM_003640, NM_005113, NM_020530, NM_001007273, NM_017572, NM_005157, NM_004635, NM_000949, NM_014911, NM_207518, NM_001077401, NM_005308, NM_001164410, NM_001099436, NM_005012, NM_001001975, NM_004302, NM_001006932, NM_001089591, NM_033015, NM_005400, NM_001127190, NM_001005735, NM_001954, NM_002715, NM_005211, NM_001007792, NM_139241, NM_014975, NM_003954, NM_019884, NM_001042600, NM_005276, NM_…	765	973	13528	1.23586	1	0.728615	61.243
GO:0042325~regulation of phosphorylation	36	3.42205	0.0518527	NM_001042600, NM_002070, NM_020530, NM_001145264, NM_025195, NM_006460, NM_002309, NM_000949, NM_000029, NM_005934, NM_207518, NM_002228, NM_006105, NM_020126, NM_001164410, NM_002567, NM_000578, NM_012479, NM_002999, NM_181831, NM_145341, NM_006823, NM_001048230, NM_000633, NM_033016, NM_013324, NM_005400, NM_014098, NM_005809, NM_212471, NM_002715, NM_139241, NM_001130528, NM_144608, NM_033256,…	765	466	13528	1.36612	1	0.728936	61.5838
GO:0031667~response to nutrient levels	18	1.71103	0.0539054	NM_002957, NM_182931, NM_004436, NM_004417, NM_173681, NM_002070, NM_000633, NM_007315, NM_004176, NM_006295, NM_000549, NM_003578, NM_000376, NM_002228, NM_013261, NM_001166107, NM_000362, NM_000196	765	197	13528	1.61577	1	0.740061	63.051
GO:0031327~negative regulation of cellular biosynthetic process	42	3.9924	0.0539205	NM_015001, NM_003597, NM_022740, NM_006460, NM_001130825, NM_005524, NM_002616, NM_001085471, NM_001160233, NM_001888, NM_003070, NM_001168389, NM_205843, NM_002166, NM_181831, NM_001082579, NM_006735, NM_052876, NM_024015, NM_002957, NM_145341, NM_002286, NM_006823, NM_001137551, NM_032580, NM_003670, NM_001145155, NM_001114171, NM_033016, NM_004364, NM_000376, NM_001706, NM_001099274, NM_006312…	765	561	13528	1.32391	1	0.737275	63.0616
GO:0060216~definitive hemopoiesis	3	0.285171	0.0553478	NM_024015, NM_002146, NM_152739	765	7	13528	7.57871	1	0.743825	64.0502
GO:0006030~chitin metabolic process	3	0.285171	0.0553478	NM_001276, NM_201653, NM_001025199	765	7	13528	7.57871	1	0.743825	64.0502
GO:0002825~regulation of T-helper 1 type immune response	3	0.285171	0.0553478	NM_000418, NM_000578, NM_004843	765	7	13528	7.57871	1	0.743825	64.0502
GO:0006032~chitin catabolic process	3	0.285171	0.0553478	NM_001276, NM_201653, NM_001025199	765	7	13528	7.57871	1	0.743825	64.0502
GO:0009895~negative regulation of catabolic process	6	0.570342	0.0553748	NM_001048230, NM_177551, NM_005716, NM_000362, NM_000271, NM_006018, NM_019884	765	37	13528	2.86762	1	0.741172	64.0687
GO:0048146~positive regulation of fibroblast proliferation	5	0.475285	0.0561017	NM_000029, NM_020338, NM_003244, NM_033016, NM_002028	765	26	13528	3.4007	1	0.743055	64.5622
GO:0006469~negative regulation of protein kinase activity	10	0.95057	0.0564694	NM_005934, NM_002715, NM_145341, NM_006823, NM_025195, NM_012479, NM_181831, NM_006460, NM_144608, NM_006705	765	87	13528	2.0326	1	0.742621	64.8094
GO:0051253~negative regulation of RNA metabolic process	29	2.75665	0.056645	NM_015001, NM_003597, NM_022740, NM_006460, NM_001130825, NM_005524, NM_001085471, NM_001888, NM_003070, NM_001168389, NM_205843, NM_002166, NM_006735, NM_024015, NM_002957, NM_006823, NM_032580, NM_003670, NM_001145155, NM_001114171, NM_004364, NM_000376, NM_001706, NM_006312, NM_003244, NM_006896, NM_001080424, NM_144608, NM_012240	765	362	13528	1.41665	1	0.740975	64.9269
GO:0046520~sphingoid biosynthetic process	4	0.380228	0.0579674	NM_144660, NM_147156, NM_020126, NM_022075	765	16	13528	4.42092	1	0.746533	65.7999
GO:0051412~response to corticosterone stimulus	4	0.380228	0.0579674	NM_002229, NM_000633, NM_002567, NM_005252	765	16	13528	4.42092	1	0.746533	65.7999
GO:0006766~vitamin metabolic process	9	0.855513	0.0602695	NM_022568, NM_002957, NM_004753, NM_017750, NM_001127603, NM_018339, NM_001878, NM_016026, NM_018129	765	75	13528	2.12204	1	0.757725	67.2709
GO:0008015~blood circulation	17	1.61597	0.0615276	NM_202000, NM_000219, NM_001048230, NM_002145, NM_007315, NM_001171629, NM_000029, NM_198180, NM_001160233, NM_001077401, NM_001136023, NM_000789, NM_133337, NM_005765, NM_001275, NM_000196, NM_203417	765	186	13528	1.61625	1	0.762383	68.0493
GO:0003013~circulatory system process	17	1.61597	0.0615276	NM_202000, NM_000219, NM_001048230, NM_002145, NM_007315, NM_001171629, NM_000029, NM_198180, NM_001160233, NM_001077401, NM_001136023, NM_000789, NM_133337, NM_005765, NM_001275, NM_000196, NM_203417	765	186	13528	1.61625	1	0.762383	68.0493
GO:0001952~regulation of cell-matrix adhesion	5	0.475285	0.0630356	NM_001954, NM_001077401, NM_000633, NM_181831, NM_001706	765	27	13528	3.27475	1	0.768284	68.9593
GO:0051271~negative regulation of cell motion	8	0.760456	0.0637039	NM_001077401, NM_001048230, NM_000633, NM_001168389, NM_025195, NM_033016, NM_181831, NM_004924	765	63	13528	2.24554	1	0.769399	69.3547
GO:0016481~negative regulation of transcription	35	3.327	0.0638498	NM_015001, NM_003597, NM_022740, NM_006460, NM_001130825, NM_005524, NM_002616, NM_001085471, NM_001888, NM_003070, NM_001168389, NM_205843, NM_002166, NM_001082579, NM_006735, NM_052876, NM_024015, NM_002957, NM_145341, NM_006823, NM_032580, NM_003670, NM_001137551, NM_001145155, NM_001114171, NM_004364, NM_000376, NM_001706, NM_006312, NM_003244, NM_006896, NM_133328, NM_001080424, NM_144608, N…	765	459	13528	1.34843	1	0.767644	69.4404
GO:0009725~response to hormone stimulus	29	2.75665	0.0649788	NM_004417, NM_001308, NM_007315, NM_000507, NM_001138, NM_003877, NM_000549, NM_001170717, NM_173843, NM_005252, NM_207518, NM_002229, NM_002567, NM_001002295, NM_001166107, NM_000196, NM_002957, NM_000633, NM_006472, NM_033016, NM_003884, NM_212471, NM_052847, NM_001166588, NM_032554, NM_000362, NM_019884, NM_203417, NM_001191	765	367	13528	1.39735	1	0.771241	70.0958
GO:0006915~apoptosis	44	4.18251	0.0653329	NM_019058, NM_138278, NM_001065, NM_020530, NM_130832, NM_005627, NM_007315, NM_003597, NM_022740, NM_019032, NM_012306, NM_033027, NM_019555, NM_012396, NM_015225, NM_002307, NM_197956, NM_147156, NM_002228, NM_004281, NM_001164410, NM_021009, NM_003805, NM_001142502, NM_003680, NM_001081461, NM_145341, NM_198057, NM_177551, NM_000633, NM_033015, NM_000639, NM_022835, NM_133328, NM_207116, NM_00…	765	602	13528	1.29249	1	0.770629	70.2987
GO:0007178~transmembrane receptor protein serine/threonine kinase signaling pathway	11	1.04563	0.0653941	NM_003128, NM_002228, NM_001077401, NM_022740, NM_033016, NM_175575, NM_005749, NM_001130144, NM_005252, NM_003338, NM_004302	765	103	13528	1.88855	1	0.76846	70.3335
GO:0006351~transcription, DNA-dependent	24	2.28137	0.067151	NM_001430, NM_003198, NM_001143820, NM_001101672, NM_003597, NM_007315, NM_006526, NM_173164, NM_004364, NM_001130825, NM_001114309, NM_005934, NM_006607, NM_020310, NM_006192, NM_014815, NM_001517, NM_013261, NM_001031804, NM_001002295, NM_005194, NM_205843, NM_012099, NM_138338	765	292	13528	1.45345	1	0.775242	71.3197
GO:0048167~regulation of synaptic plasticity	8	0.760456	0.0682181	NM_000029, NM_021020, NM_003670, NM_001048230, NM_001164410, NM_021009, NM_005716, NM_012479	765	64	13528	2.21046	1	0.778274	71.9035
GO:0009890~negative regulation of biosynthetic process	42	3.9924	0.0699323	NM_015001, NM_003597, NM_022740, NM_006460, NM_001130825, NM_005524, NM_002616, NM_001085471, NM_001160233, NM_001888, NM_003070, NM_001168389, NM_205843, NM_002166, NM_181831, NM_001082579, NM_006735, NM_052876, NM_024015, NM_002957, NM_145341, NM_002286, NM_006823, NM_001137551, NM_032580, NM_003670, NM_001145155, NM_001114171, NM_033016, NM_004364, NM_000376, NM_001706, NM_001099274, NM_006312…	765	573	13528	1.29618	1	0.784426	72.8179
GO:0000272~polysaccharide catabolic process	5	0.475285	0.0703973	NM_001276, NM_201653, NM_153281, NM_033158, NM_001025199	765	28	13528	3.1578	1	0.784329	73.061
GO:0046320~regulation of fatty acid oxidation	5	0.475285	0.0703973	NM_004377, NM_001093, NM_005198, NM_013261, NM_005399, NM_000455	765	28	13528	3.1578	1	0.784329	73.061
GO:0006366~transcription from RNA polymerase II promoter	20	1.90114	0.0710408	NM_001430, NM_003198, NM_001143820, NM_003597, NM_007315, NM_173164, NM_004364, NM_001130825, NM_001114309, NM_005934, NM_006607, NM_020310, NM_006192, NM_014815, NM_001517, NM_013261, NM_001031804, NM_001002295, NM_005194, NM_205843	765	234	13528	1.51142	1	0.785097	73.3942
GO:0007016~cytoskeletal anchoring at plasma membrane	3	0.285171	0.0710933	NM_001164318, NM_003379, NM_001149	765	8	13528	6.63137	1	0.783012	73.4211
GO:0001991~regulation of systemic arterial blood pressure by circulatory renin-angiotensin	3	0.285171	0.0710933	NM_000029, NM_000789, NM_005765	765	8	13528	6.63137	1	0.783012	73.4211
GO:0007184~SMAD protein nuclear translocation	3	0.285171	0.0710933	NM_003128, NM_002228, NM_005749	765	8	13528	6.63137	1	0.783012	73.4211
GO:0044057~regulation of system process	25	2.37643	0.0711906	NM_002070, NM_005716, NM_001134778, NM_017771, NM_000029, NM_207518, NM_001160233, NM_021020, NM_001164410, NM_021009, NM_002567, NM_012479, NM_000789, NM_002999, NM_001081976, NM_001030005, NM_001430, NM_000219, NM_003670, NM_001048230, NM_177551, NM_001172, NM_004997, NM_014424, NM_003060, NM_006018	765	309	13528	1.43072	1	0.781153	73.4711
GO:0051384~response to glucocorticoid stimulus	9	0.855513	0.0725116	NM_002957, NM_004417, NM_002229, NM_001308, NM_000633, NM_002567, NM_173843, NM_000196, NM_005252	765	78	13528	2.04042	1	0.78517	74.141
GO:0006401~RNA catabolic process	8	0.760456	0.0729192	NM_005345, NM_003407, NM_133328, NM_018403, NM_006397, NM_004926, NM_005105, NM_005346, NM_007359	765	65	13528	2.17645	1	0.784807	74.3444
GO:0031399~regulation of protein modification process	24	2.28137	0.0729353	NM_001042600, NM_145341, NM_020530, NM_001048230, NM_000633, NM_033016, NM_005400, NM_002309, NM_001099274, NM_000029, NM_002715, NM_212471, NM_178003, NM_002228, NM_006105, NM_006930, NM_014814, NM_001164410, NM_021009, NM_002567, NM_013261, NM_139241, NM_181831, NM_003338	765	295	13528	1.43867	1	0.782607	74.3524
GO:0009991~response to extracellular stimulus	19	1.80608	0.073058	NM_002957, NM_182931, NM_004436, NM_004417, NM_173681, NM_002070, NM_000633, NM_007315, NM_004176, NM_006295, NM_000549, NM_003578, NM_005252, NM_000376, NM_002228, NM_013261, NM_001166107, NM_000362, NM_000196	765	220	13528	1.52723	1	0.78092	74.4133
GO:0042592~homeostatic process	53	5.03802	0.0734017	NM_182931, NM_012244, NM_003578, NM_001082959, NM_000029, NM_018952, NM_005303, NM_000315, NM_001164410, NM_002064, NM_000578, NM_002872, NM_002166, NM_000271, NM_000744, NM_001081461, NM_001430, NM_001769, NM_177551, NM_000376, NM_014098, NM_000034, NM_001168272, NM_133328, NM_014977, NM_013261, NM_003060, NM_004317, NM_001169111, NM_006018, NM_004252, NM_000521, NM_004752, NM_194293, NM_0010251…	765	751	13528	1.24798	1	0.780286	74.5832
GO:0032774~RNA biosynthetic process	24	2.28137	0.0752881	NM_001430, NM_003198, NM_001143820, NM_001101672, NM_003597, NM_007315, NM_006526, NM_173164, NM_004364, NM_001130825, NM_001114309, NM_005934, NM_006607, NM_020310, NM_006192, NM_014815, NM_001517, NM_013261, NM_001031804, NM_001002295, NM_005194, NM_205843, NM_012099, NM_138338	765	296	13528	1.43381	1	0.786794	75.4971
GO:0010558~negative regulation of macromolecule biosynthetic process	40	3.80228	0.0760452	NM_015001, NM_003597, NM_022740, NM_006460, NM_001130825, NM_005524, NM_002616, NM_001085471, NM_001888, NM_003070, NM_001168389, NM_205843, NM_002166, NM_181831, NM_001082579, NM_006735, NM_052876, NM_024015, NM_002957, NM_145341, NM_002286, NM_006823, NM_001137551, NM_032580, NM_003670, NM_001145155, NM_001114171, NM_004364, NM_000376, NM_001706, NM_001099274, NM_006312, NM_003244, NM_006896, N…	765	547	13528	1.29314	1	0.788019	75.855
GO:0034097~response to cytokine stimulus	9	0.855513	0.076904	NM_001559, NM_002229, NM_002228, NM_000633, NM_007315, NM_000578, NM_005252, NM_000877, NM_001191	765	79	13528	2.01459	1	0.789676	76.2551
GO:0019748~secondary metabolic process	9	0.855513	0.076904	NM_005276, NM_022568, NM_004753, NM_020682, NM_017750, NM_000633, NM_002889, NM_001878, NM_016026	765	79	13528	2.01459	1	0.789676	76.2551
GO:0048545~response to steroid hormone stimulus	17	1.61597	0.076959	NM_002957, NM_004417, NM_001308, NM_000633, NM_006472, NM_033016, NM_000549, NM_003877, NM_173843, NM_005252, NM_002229, NM_002567, NM_001002295, NM_000362, NM_032554, NM_000196, NM_203417	765	192	13528	1.56574	1	0.787752	76.2805
GO:0002763~positive regulation of myeloid leukocyte differentiation	4	0.380228	0.0777705	NM_002228, NM_014977, NM_002166, NM_002309	765	18	13528	3.9297	1	0.789187	76.6524
GO:0006826~iron ion transport	5	0.475285	0.0781781	NM_213649, NM_144579, NM_000578, NM_178858, NM_014585	765	29	13528	3.04891	1	0.788836	76.8371
GO:0012501~programmed cell death	44	4.18251	0.0788007	NM_019058, NM_138278, NM_001065, NM_020530, NM_130832, NM_005627, NM_007315, NM_003597, NM_022740, NM_019032, NM_012306, NM_033027, NM_019555, NM_012396, NM_015225, NM_002307, NM_197956, NM_147156, NM_002228, NM_004281, NM_001164410, NM_021009, NM_003805, NM_001142502, NM_003680, NM_001081461, NM_145341, NM_198057, NM_177551, NM_000633, NM_033015, NM_000639, NM_022835, NM_133328, NM_207116, NM_00…	765	611	13528	1.27346	1	0.789424	77.1166
GO:0002761~regulation of myeloid leukocyte differentiation	6	0.570342	0.0794238	NM_001002878, NM_002228, NM_014977, NM_016272, NM_002166, NM_002309	765	41	13528	2.58785	1	0.790007	77.3931
GO:0001570~vasculogenesis	6	0.570342	0.0794238	NM_020338, NM_002229, NM_001168389, NM_004926, NM_001171629, NM_015508	765	41	13528	2.58785	1	0.790007	77.3931
GO:0051789~response to protein stimulus	11	1.04563	0.0800456	NM_001954, NM_005345, NM_014424, NM_000633, NM_002166, NM_006295, NM_005527, NM_005252, NM_005346, NM_001540, NM_006145, NM_001191	765	107	13528	1.81795	1	0.790578	77.6659
GO:0014070~response to organic cyclic substance	12	1.14068	0.0801384	NM_002957, NM_006156, NM_002229, NM_002228, NM_001164410, NM_000633, NM_007315, NM_002567, NM_000362, NM_005252, NM_000744, NM_001191	765	121	13528	1.75375	1	0.788892	77.7064
GO:0008360~regulation of cell shape	7	0.665399	0.0826564	NM_003379, NM_000034, NM_139241, NM_002473, NM_001171629, NM_020239, NM_020859	765	54	13528	2.29233	1	0.79736	78.7777
GO:0060562~epithelial tube morphogenesis	8	0.760456	0.0828815	NM_000029, NM_005982, NM_003244, NM_000633, NM_019102, NM_003370, NM_152230, NM_020859	765	67	13528	2.11148	1	0.79625	78.8711
GO:0050804~regulation of synaptic transmission	13	1.23574	0.0830878	NM_001030005, NM_003670, NM_002070, NM_001048230, NM_005716, NM_017771, NM_000029, NM_207518, NM_021020, NM_001164410, NM_021009, NM_002567, NM_012479	765	136	13528	1.69035	1	0.795071	78.9563
GO:0048729~tissue morphogenesis	16	1.52091	0.0847796	NM_002957, NM_024015, NM_004608, NM_002145, NM_000633, NM_003370, NM_152230, NM_212471, NM_000029, NM_012090, NM_005982, NM_003244, NM_207518, NM_019102, NM_181831, NM_020859	765	180	13528	1.57188	1	0.799881	79.6432
GO:0010817~regulation of hormone levels	14	1.3308	0.0852636	NM_001030005, NM_004753, NM_017750, NM_001082959, NM_016026, NM_000029, NM_022568, NM_001888, NM_005303, NM_000102, NM_000789, NM_005765, NM_000196, NM_001878	765	151	13528	1.63954	1	0.799817	79.8358
GO:0010629~negative regulation of gene expression	37	3.51711	0.0856242	NM_015001, NM_020963, NM_003597, NM_022740, NM_006460, NM_001130825, NM_005524, NM_002616, NM_001085471, NM_001888, NM_003070, NM_001168389, NM_205843, NM_002166, NM_001082579, NM_006735, NM_052876, NM_024015, NM_002957, NM_145341, NM_006823, NM_032580, NM_003670, NM_001137551, NM_001145155, NM_001114171, NM_004364, NM_000376, NM_001706, NM_006312, NM_003244, NM_006896, NM_133328, NM_001080424, N…	765	504	13528	1.29821	1	0.799269	79.9781
GO:0045786~negative regulation of cell cycle	9	0.855513	0.0861569	NM_145341, NM_001143820, NM_001164410, NM_000633, NM_003443, NM_006460, NM_001706, NM_144608, NM_173475	765	81	13528	1.96485	1	0.799401	80.1866
GO:0051591~response to cAMP	6	0.570342	0.0861836	NM_004417, NM_002229, NM_002228, NM_007315, NM_002567, NM_005252	765	42	13528	2.52624	1	0.797555	80.1971
GO:0034614~cellular response to reactive oxygen species	5	0.475285	0.0863681	NM_014098, NM_002084, NM_005252, NM_005809, NM_002859	765	30	13528	2.94728	1	0.796335	80.2688
GO:0016052~carbohydrate catabolic process	11	1.04563	0.0880722	NM_000521, NM_005276, NM_001276, NM_017584, NM_000034, NM_201653, NM_000403, NM_153281, NM_001003941, NM_033158, NM_001025199	765	109	13528	1.78459	1	0.80101	80.9197
GO:0043536~positive regulation of blood vessel endothelial cell migration	3	0.285171	0.0880739	NM_033016, NM_001171629, NM_015401	765	9	13528	5.89455	1	0.799106	80.9203
GO:0042572~retinol metabolic process	3	0.285171	0.0880739	NM_004753, NM_017750, NM_016026	765	9	13528	5.89455	1	0.799106	80.9203
GO:0048483~autonomic nervous system development	4	0.380228	0.0886353	NM_002144, NM_002145, NM_005524, NM_005522	765	19	13528	3.72288	1	0.799351	81.1303
GO:0032268~regulation of cellular protein metabolic process	35	3.327	0.090207	NM_001042600, NM_020530, NM_006836, NM_005716, NM_017572, NM_002309, NM_000029, NM_002228, NM_006105, NM_006930, NM_014814, NM_001164410, NM_021009, NM_002567, NM_004926, NM_181831, NM_005105, NM_007359, NM_001540, NM_145341, NM_001048230, NM_000633, NM_033016, NM_013234, NM_005400, NM_001099274, NM_001417, NM_212471, NM_002715, NM_178003, NM_139241, NM_013261, NM_001166588, NM_000362, NM_003338	765	474	13528	1.30576	1	0.803383	81.7065
GO:0034599~cellular response to oxidative stress	6	0.570342	0.0932346	NM_001430, NM_014098, NM_002084, NM_005252, NM_005809, NM_002859	765	43	13528	2.46749	1	0.812515	82.7699
GO:0006402~mRNA catabolic process	6	0.570342	0.0932346	NM_005345, NM_003407, NM_018403, NM_004926, NM_005105, NM_005346, NM_007359	765	43	13528	2.46749	1	0.812515	82.7699
GO:0009612~response to mechanical stimulus	7	0.665399	0.0947471	NM_002229, NM_002228, NM_007315, NM_006472, NM_000362, NM_005252, NM_203417	765	56	13528	2.21046	1	0.815991	83.2791
GO:0030148~sphingolipid biosynthetic process	5	0.475285	0.0949557	NM_144660, NM_013305, NM_147156, NM_020126, NM_022075	765	31	13528	2.8522	1	0.814915	83.3482
GO:0030334~regulation of cell migration	15	1.42586	0.0969575	NM_001048230, NM_000633, NM_025195, NM_033016, NM_001170717, NM_001171629, NM_001082959, NM_015401, NM_000029, NM_001077401, NM_001164410, NM_001168389, NM_000789, NM_181831, NM_001130528	765	169	13528	1.56956	1	0.819951	83.9977
GO:0007584~response to nutrient	13	1.23574	0.0978979	NM_182931, NM_002957, NM_004436, NM_004417, NM_002070, NM_000633, NM_007315, NM_006295, NM_000549, NM_003578, NM_000376, NM_001166107, NM_000362	765	140	13528	1.64205	1	0.821327	84.2945
GO:0007369~gastrulation	8	0.760456	0.0992141	NM_212471, NM_012090, NM_207518, NM_004608, NM_003443, NM_003713, NM_001098816, NM_181831	765	70	13528	2.02099	1	0.823906	84.7011

## Sheet: SupplementaryData4
#Genes associated with super-enhancers that are highly specific ( present in not more than one other tissue type compared to 98 other cell/tissue types)
DNAH11
PAX1
CASR
GCNT1
CNNM2
NEDD8
TINF2
GMPR2
PBX3
FAM59B
SLC36A1
ARG2
NPIPL3
CPN1
GAD1
ACADL
KL
KIF16B
TDRD9
DMRT3
C9orf6
IL12RB2
C2orf76
ATP13A4
LOC100287879
KCNJ16
ERI2
NFYC
LOC100130557
GCM2
SYCP2L
SCAMP5
NBPF9
C1orf168
ST8SIA5
KIAA0494
TMEM184C
WDR86
LOC100131176
INPP5J
PLA2G3
TRMT11
RGL4
LOC91316
COG2
ACE
EIF2B3
LGI2
CPLX3
FAM72D
HMGCL
PVALB
OAZ3
TDRKH
MRPL9
C11orf93
C11orf92
C11orf53
ATP6AP2
SIGLEC14
SIGLEC5
DUPD1
AGMAT
PDRG1
TTLL9
PEBP1
SPPL2A
SUCLG1
PDIA3P
FKBP6
TRIM50
KCNJ13
TMEM185B
SMC1B
SECISBP2L
PRO1768
COL20A1
REPS2
PKIA
GPR109A
ARHGEF26
ZNF69
PPM1J
FBP2
LOC151009
DCP1A
FAM110A
PTH
MAFB
LOC100128292
TIGD6
C3orf72
FOXL2
SLC25A21
PAX9
RUNDC2C
INADL
RUNDC2A
TNFSF10
ERMP1
GPR44
CCDC86
CTNNAL1
IKBKAP
STAU1
ANKRD29
MTERFD1
PTDSS1
GPR81
MIR639
GPX2
CHURC1
RAB15
ZNF275
C2orf57
CRAT
TMEM131
ULK3
TMCO4
GALE
C1orf128
LYPLA2
EPB41L3
AGBL4
SFXN2
FAM173B
CCT5
PYY2
RGS6
SNTB2
C1QTNF7
DNAJC16
LCA5
SEPN1
GPR109B
GPR4
DMRT2
AGPAT9

## Sheet: SupplementaryData5
#significant chromatin interactions with FDR=0.1
#chromosome1	start1	end1	chromosome2	start2	end2	loop id
chr9	89944915	89954915	chr9	90104915	90114915	loop_1
chr9	123972278	123982278	chr9	124072278	124082278	loop_2
chr9	92274915	92284915	chr9	92501447	92511447	loop_3
chr9	79074916	79084916	chr9	79194916	79204916	loop_4
chr9	33109998	33119998	chr9	33159998	33169998	loop_5
chr9	107752281	107762281	chr9	107912281	107922281	loop_6
chr9	71314916	71324916	chr9	71484916	71494916	loop_7
chr9	34609997	34619997	chr9	34699997	34709997	loop_8
chr9	139734452	139744452	chr9	139924452	139934452	loop_9
chr9	137661846	137671846	chr9	137781846	137791846	loop_10
chr9	93742282	93752282	chr9	93842282	93852282	loop_11
chr9	107622281	107632281	chr9	107822281	107832281	loop_12
chr9	99212282	99222282	chr9	99412282	99422282	loop_13
chr9	2330000	2340000	chr9	2720000	2730000	loop_14
chr9	132642279	132652279	chr9	132852279	132862279	loop_15
chr9	124882279	124892279	chr9	125572279	125582279	loop_16
chr9	18439998	18449998	chr9	19019998	19029998	loop_17
chr9	77874916	77884916	chr9	78224916	78234916	loop_18
chr9	85144915	85154915	chr9	85574915	85584915	loop_19
chr9	35109997	35119997	chr9	35549997	35559997	loop_20
chr9	132592279	132602279	chr9	132812279	132822279	loop_21
chr9	14599998	14609998	chr9	14769998	14779998	loop_22
chr9	2230000	2240000	chr9	2720000	2730000	loop_23
chr9	137341846	137351846	chr9	137621846	137631846	loop_24
chr9	15479998	15489998	chr9	15599998	15609998	loop_25
chr9	20939999	20949999	chr9	21109999	21119999	loop_26
chr9	17809998	17819998	chr9	19019998	19029998	loop_27
chr9	16189998	16199998	chr9	16569998	16579998	loop_28
chr9	77874916	77884916	chr9	78194916	78204916	loop_29
chr9	37799997	37809997	chr9	37889997	37899997	loop_30
chr9	107682281	107692281	chr9	108002281	108012281	loop_31
chr9	19099998	19109998	chr9	19449998	19459998	loop_32
chr9	16189998	16199998	chr9	16919998	16929998	loop_33
chr9	4760000	4770000	chr9	4910000	4920000	loop_34
chr9	73244916	73254916	chr9	73604916	73614916	loop_35
chr9	85824915	85834915	chr9	86044915	86054915	loop_36
chr9	13349999	13359999	chr9	14349999	14359999	loop_37
chr9	115202280	115212280	chr9	115572280	115582280	loop_38
chr9	71194916	71204916	chr9	71314916	71324916	loop_39
chr9	21319999	21329999	chr9	21789999	21799999	loop_40
chr9	113392280	113402280	chr9	114052280	114062280	loop_41
chr9	102562282	102572282	chr9	102772282	102782282	loop_42
chr9	118352279	118362279	chr9	119252279	119262279	loop_43
chr9	2130000	2140000	chr9	2720000	2730000	loop_44
chr9	18819998	18829998	chr9	19019998	19029998	loop_45
chr9	7090000	7100000	chr9	7250000	7260000	loop_46
chr9	12719999	12729999	chr9	12879999	12889999	loop_47
chr9	124852279	124862279	chr9	125212279	125222279	loop_48
chr9	111862280	111872280	chr9	112082280	112092280	loop_49
chr9	111172280	111182280	chr9	111322280	111332280	loop_50
chr9	78504916	78514916	chr9	78914916	78924916	loop_51
chr9	2130000	2140000	chr9	2830000	2840000	loop_52
chr9	93672282	93682282	chr9	94122282	94132282	loop_53
chr9	82374915	82384915	chr9	82784915	82794915	loop_54
chr9	80124916	80134916	chr9	80254916	80264916	loop_55
chr9	127902279	127912279	chr9	128132279	128142279	loop_56
chr9	109402281	109412281	chr9	109902281	109912281	loop_57
chr9	35109997	35119997	chr9	35599997	35609997	loop_58
chr9	80044916	80054916	chr9	80644916	80654916	loop_59
chr9	28769998	28779998	chr9	28949998	28959998	loop_60
chr9	2460000	2470000	chr9	2740000	2750000	loop_61
chr9	119252279	119262279	chr9	119402279	119412279	loop_62
chr9	114852280	114862280	chr9	115462280	115472280	loop_63
chr9	107542281	107552281	chr9	108172281	108182281	loop_64
chr9	118352279	118362279	chr9	118642279	118652279	loop_65
chr9	89094915	89104915	chr9	89554915	89564915	loop_66
chr9	93402282	93412282	chr9	93612282	93622282	loop_67
chr9	89554915	89564915	chr9	89934915	89944915	loop_68
chr9	111692280	111702280	chr9	112082280	112092280	loop_69
chr9	95862282	95872282	chr9	96322282	96332282	loop_70
chr9	128162279	128172279	chr9	128502279	128512279	loop_71
chr9	87004915	87014915	chr9	87274915	87284915	loop_72
chr9	73894916	73904916	chr9	74424916	74434916	loop_73
chr9	98632282	98642282	chr9	98972282	98982282	loop_74
chr9	74654916	74664916	chr9	75204916	75214916	loop_75
chr9	95762282	95772282	chr9	96062282	96072282	loop_76
chr9	87004915	87014915	chr9	87564915	87574915	loop_77
chr9	71664916	71674916	chr9	71954916	71964916	loop_78
chr9	118642279	118652279	chr9	119252279	119262279	loop_79
chr9	107542281	107552281	chr9	107912281	107922281	loop_80
chr9	95852282	95862282	chr9	96212282	96222282	loop_81
chr9	118352279	118362279	chr9	118902279	118912279	loop_82
chr9	35249997	35259997	chr9	35549997	35559997	loop_83
chr9	22029999	22039999	chr9	22229999	22239999	loop_84
chr9	4380000	4390000	chr9	4750000	4760000	loop_85
chr9	91204915	91214915	chr9	91354915	91364915	loop_86
chr9	127622279	127632279	chr9	128002279	128012279	loop_87
chr9	122312278	122322278	chr9	123232278	123242278	loop_88
chr9	106932281	106942281	chr9	107142281	107152281	loop_89
chr9	82184915	82194915	chr9	82674915	82684915	loop_90
chr9	126882279	126892279	chr9	127142279	127152279	loop_91
chr9	98992282	99002282	chr9	99422282	99432282	loop_92
chr9	129262279	129272279	chr9	129542279	129552279	loop_93
chr9	23119999	23129999	chr9	23489998	23499998	loop_94
chr9	122722278	122732278	chr9	123232278	123242278	loop_95
chr9	87304915	87314915	chr9	87754915	87764915	loop_96
chr9	8480000	8490000	chr9	9000000	9010000	loop_97
chr9	137581846	137591846	chr9	137971846	137981846	loop_98
chr9	102562282	102572282	chr9	103082282	103092282	loop_99
chr9	37589997	37599997	chr9	37899997	37909997	loop_100
chr9	19919998	19929998	chr9	20619999	20629999	loop_101
chr9	92982282	92992282	chr9	93302282	93312282	loop_102
chr9	89944915	89954915	chr9	90424915	90434915	loop_103
chr9	137025122	137035122	chr9	137621846	137631846	loop_104
chr9	118642279	118652279	chr9	118902279	118912279	loop_106
chr9	87004915	87014915	chr9	87754915	87764915	loop_107
chr9	73244916	73254916	chr9	73534916	73544916	loop_108
chr9	114862280	114872280	chr9	115572280	115582280	loop_109
chr9	5450000	5460000	chr9	5710000	5720000	loop_110
chr9	126302279	126312279	chr9	127072279	127082279	loop_111
chr9	106852281	106862281	chr9	107502281	107512281	loop_112
chr9	112332280	112342280	chr9	112972280	112982280	loop_113
chr9	3470000	3480000	chr9	4220000	4230000	loop_114
chr9	127372279	127382279	chr9	128132279	128142279	loop_115
chr9	110222281	110232281	chr9	111032280	111042280	loop_116
chr9	75814916	75824916	chr9	77174916	77184916	loop_117
chr9	34899997	34909997	chr9	35259997	35269997	loop_118
chr9	118642279	118652279	chr9	118972279	118982279	loop_120
chr9	74884916	74894916	chr9	75634916	75644916	loop_121
chr9	124302279	124312279	chr9	125112279	125122279	loop_122
chr9	107142281	107152281	chr9	107502281	107512281	loop_123
chr9	26939998	26949998	chr9	27569998	27579998	loop_124
chr9	14459998	14469998	chr9	14769998	14779998	loop_125
chr9	121352278	121362278	chr9	122122278	122132278	loop_126
chr9	74894916	74904916	chr9	75684916	75694916	loop_127
chr9	118352279	118362279	chr9	119612279	119622279	loop_128
chr9	3460000	3470000	chr9	4370000	4380000	loop_129
chr9	6050000	6060000	chr9	6570000	6580000	loop_130
chr9	2850000	2860000	chr9	3440000	3450000	loop_131
chr9	97942282	97952282	chr9	98972282	98982282	loop_132
chr9	75814916	75824916	chr9	77354916	77364916	loop_133
chr9	3240000	3250000	chr9	4370000	4380000	loop_134
chr9	93672282	93682282	chr9	94732282	94742282	loop_135
chr9	10360000	10370000	chr9	12460000	12470000	loop_136
chr9	97442282	97452282	chr9	98972282	98982282	loop_137
chr9	137341846	137351846	chr9	138301846	138311846	loop_138
chr9	112942280	112952280	chr9	114052280	114062280	loop_139
chr9	81044916	81054916	chr9	81744915	81754915	loop_140
chr9	2270000	2280000	chr9	3810000	3820000	loop_141
chr9	136075387	136085387	chr9	138431846	138441846	loop_142
chr9	16729998	16739998	chr9	16859998	16869998	loop_143
chr9	71394916	71404916	chr9	71604916	71614916	loop_145
chr9	15269998	15279998	chr9	15409998	15419998	loop_146
chr9	16569998	16579998	chr9	16859998	16869998	loop_147
chr9	78144916	78154916	chr9	78324916	78334916	loop_148
chr9	74974916	74984916	chr9	75184916	75194916	loop_149
chr9	37589997	37599997	chr9	37739997	37749997	loop_150
chr9	8670000	8680000	chr9	8850000	8860000	loop_152
chr9	132652279	132662279	chr9	132802279	132812279	loop_153
chr9	84134915	84144915	chr9	85574915	85584915	loop_154
chr9	131902279	131912279	chr9	132252279	132262279	loop_155
chr9	77874916	77884916	chr9	78074916	78084916	loop_156
chr9	14099999	14109999	chr9	14309999	14319999	loop_157
chr9	139684452	139694452	chr9	139834452	139844452	loop_158
chr9	101732282	101742282	chr9	101902282	101912282	loop_159
chr9	16569998	16579998	chr9	16819998	16829998	loop_160
chr9	116912280	116922280	chr9	117022280	117032280	loop_161
chr9	127532279	127542279	chr9	128132279	128142279	loop_162
chr9	118352279	118362279	chr9	119332279	119342279	loop_163
chr9	139834452	139844452	chr9	139914452	139924452	loop_164
chr9	21319999	21329999	chr9	21449999	21459999	loop_165
chr9	134225387	134235387	chr9	134345387	134355387	loop_166
chr9	118352279	118362279	chr9	119422279	119432279	loop_167
chr9	118912279	118922279	chr9	119102279	119112279	loop_168
chr9	1940000	1950000	chr9	2010000	2020000	loop_169
chr9	1330000	1340000	chr9	1400000	1410000	loop_170
chr9	6940000	6950000	chr9	7050000	7060000	loop_172
chr9	78504916	78514916	chr9	78654916	78664916	loop_173
chr9	94602282	94612282	chr9	94652282	94662282	loop_174
chr9	108002281	108012281	chr9	108122281	108132281	loop_175
chr9	21319999	21329999	chr9	21389999	21399999	loop_176
chr9	14249999	14259999	chr9	14309999	14319999	loop_177
chr9	18249998	18259998	chr9	19019998	19029998	loop_178
chr9	92214915	92224915	chr9	92501447	92511447	loop_179
chr9	139674452	139684452	chr9	139924452	139934452	loop_180
chr9	13419999	13429999	chr9	14349999	14359999	loop_181
chr9	78504916	78514916	chr9	78594916	78604916	loop_182
chr9	133925387	133935387	chr9	133995387	134005387	loop_183
chr9	130562279	130572279	chr9	130622279	130632279	loop_184
chr9	138321846	138331846	chr9	138381846	138391846	loop_185
chr9	18319998	18329998	chr9	18429998	18439998	loop_186
chr9	80454916	80464916	chr9	80644916	80654916	loop_187
chr9	131932279	131942279	chr9	132162279	132172279	loop_188
chr9	128582279	128592279	chr9	128642279	128652279	loop_189
chr9	112002280	112012280	chr9	112102280	112112280	loop_190
chr9	72194916	72204916	chr9	72254916	72264916	loop_191
chr9	135565387	135575387	chr9	135665387	135675387	loop_192
chr9	133645387	133655387	chr9	133695387	133705387	loop_193
chr9	78224916	78234916	chr9	78324916	78334916	loop_194
chr9	89944915	89954915	chr9	90274915	90284915	loop_195
chr9	130262279	130272279	chr9	130342279	130352279	loop_196
chr9	33079998	33089998	chr9	33219998	33229998	loop_197
chr9	116032280	116042280	chr9	116162280	116172280	loop_198
chr9	35479997	35489997	chr9	35549997	35559997	loop_199
chr9	116062280	116072280	chr9	116162280	116172280	loop_200
chr9	137261846	137271846	chr9	137321846	137331846	loop_201
chr9	1050000	1055000	chr9	1335000	1340000	loop_202
chr9	97892282	97897282	chr9	97927282	97932282	loop_203
chr9	128512279	128517279	chr9	128602279	128607279	loop_204
chr9	129702279	129707279	chr9	129957279	129962279	loop_205
chr9	97712282	97717282	chr9	97762282	97767282	loop_206
chr9	137266846	137271846	chr9	137301846	137306846	loop_207
chr9	126022279	126027279	chr9	126097279	126102279	loop_208
chr9	97542282	97547282	chr9	97767282	97772282	loop_209
chr9	20354998	20359998	chr9	20939999	20944999	loop_211
chr9	137586846	137591846	chr9	137626846	137631846	loop_212
chr9	132092279	132097279	chr9	132167279	132172279	loop_213
chr9	88914915	88919915	chr9	88964915	88969915	loop_214
chr9	132402279	132407279	chr9	132542279	132547279	loop_215
chr9	132192279	132197279	chr9	132242279	132247279	loop_216
chr9	130802279	130807279	chr9	130842279	130847279	loop_217
chr9	71194916	71199916	chr9	71614916	71619916	loop_218
chr9	15099998	15104998	chr9	15134998	15139998	loop_219
chr9	94537282	94542282	chr9	94707282	94712282	loop_220
chr9	114357280	114362280	chr9	114452280	114457280	loop_221
chr9	20354998	20359998	chr9	20624999	20629999	loop_222
chr9	117447280	117452280	chr9	117497280	117502280	loop_223
chr9	79274916	79279916	chr9	79314916	79319916	loop_224
chr9	77189916	77194916	chr9	77354916	77359916	loop_225
chr9	131937279	131942279	chr9	132242279	132247279	loop_226
chr9	93677282	93682282	chr9	94187282	94192282	loop_227
chr9	133930387	133935387	chr9	133970387	133975387	loop_228
chr9	127177279	127182279	chr9	127297279	127302279	loop_229
chr9	96827282	96832282	chr9	96897282	96902282	loop_230
chr9	91894915	91899915	chr9	91929915	91934915	loop_231
chr9	82634915	82639915	chr9	82684915	82689915	loop_232
chr9	129987279	129992279	chr9	130022279	130027279	loop_233
chr9	35604997	35609997	chr9	35644997	35649997	loop_234
chr9	33369998	33374998	chr9	33444998	33449998	loop_235
chr9	610000	615000	chr9	805000	810000	loop_236
chr9	114877280	114882280	chr9	114927280	114932280	loop_237
chr9	100832282	100837282	chr9	101022282	101027282	loop_238
chr9	133590387	133595387	chr9	133630387	133635387	loop_239
chr9	133580387	133585387	chr9	133815387	133820387	loop_240
chr9	132257279	132262279	chr9	132367279	132372279	loop_241
chr9	128582279	128587279	chr9	128617279	128622279	loop_242
chr9	128317279	128322279	chr9	128392279	128397279	loop_243
chr9	96212282	96217282	chr9	96327282	96332282	loop_244
chr9	1460000	1465000	chr9	1605000	1610000	loop_246
chr9	96442282	96447282	chr9	96722282	96727282	loop_247
chr9	74419916	74424916	chr9	74639916	74644916	loop_248
chr9	140079452	140084452	chr9	140114452	140119452	loop_249
chr9	135380387	135385387	chr9	135445387	135450387	loop_250
chr9	129062279	129067279	chr9	129157279	129162279	loop_251
chr9	124317279	124322279	chr9	124357279	124362279	loop_252
chr9	94597282	94602282	chr9	94707282	94712282	loop_253
chr9	77639916	77644916	chr9	77689916	77694916	loop_254
chr9	35954997	35959997	chr9	36019997	36024997	loop_255
chr9	136655122	136660122	chr9	136860122	136865122	loop_256
chr9	112942280	112947280	chr9	112977280	112982280	loop_257
chr9	112237280	112242280	chr9	112277280	112282280	loop_258
chr9	107917281	107922281	chr9	108177281	108182281	loop_259
chr9	96892282	96897282	chr9	96927282	96932282	loop_260
chr9	85959915	85964915	chr9	86044915	86049915	loop_261
chr9	26739998	26744998	chr9	26854998	26859998	loop_262
chr9	5885000	5890000	chr9	6050000	6055000	loop_263
chr9	123742278	123747278	chr9	123822278	123827278	loop_264
chr9	71664916	71669916	chr9	71729916	71734916	loop_265
chr9	33399998	33404998	chr9	33464998	33469998	loop_266
chr9	27364998	27369998	chr9	27429998	27434998	loop_267
chr9	2135000	2140000	chr9	2175000	2180000	loop_268
chr9	124307279	124312279	chr9	124752279	124757279	loop_269
chr9	97542282	97547282	chr9	97887282	97892282	loop_270
chr9	110052281	110057281	chr9	110087281	110092281	loop_271
chr9	96897282	96902282	chr9	96972282	96977282	loop_272
chr9	71734916	71739916	chr9	71789916	71794916	loop_273
chr9	34404998	34409998	chr9	34494998	34499998	loop_274
chr9	8815000	8820000	chr9	8850000	8855000	loop_275
chr9	131407279	131412279	chr9	131442279	131447279	loop_276
chr9	130497279	130502279	chr9	130682279	130687279	loop_277
chr9	117567280	117572280	chr9	117662280	117667280	loop_278
chr9	116567280	116572280	chr9	116632280	116637280	loop_279
chr9	5450000	5455000	chr9	5590000	5595000	loop_280
chr9	102787282	102792282	chr9	102982282	102987282	loop_281
chr9	77699916	77704916	chr9	77789916	77794916	loop_282
chr9	74274916	74279916	chr9	74379916	74384916	loop_283
chr9	71689916	71694916	chr9	71729916	71734916	loop_284
chr9	33404998	33409998	chr9	33444998	33449998	loop_285
chr9	21709999	21714999	chr9	21784999	21789999	loop_286
chr9	33369998	33374998	chr9	33469998	33474998	loop_287
chr9	5795000	5800000	chr9	5830000	5835000	loop_288
chr9	101607282	101612282	chr9	101757282	101762282	loop_289
chr9	80874916	80879916	chr9	80979916	80984916	loop_290
chr9	74434916	74439916	chr9	74524916	74529916	loop_291
chr9	17114998	17119998	chr9	17459998	17464998	loop_292
chr9	136060387	136065387	chr9	136110387	136115387	loop_293
chr9	132092279	132097279	chr9	132142279	132147279	loop_294
chr9	131797279	131802279	chr9	131862279	131867279	loop_295
chr9	123382278	123387278	chr9	123472278	123477278	loop_296
chr9	34434998	34439998	chr9	34499998	34504998	loop_297
chr9	72194916	72199916	chr9	72284916	72289916	loop_298
chr9	97847282	97852282	chr9	97887282	97892282	loop_299
chr9	73124916	73129916	chr9	73214916	73219916	loop_300
chr9	33369998	33374998	chr9	33409998	33414998	loop_301
chr9	123632278	123637278	chr9	123687278	123692278	loop_302
chr9	117247280	117252280	chr9	117412280	117417280	loop_303
chr9	100467282	100472282	chr9	100662282	100667282	loop_304
chr9	97542282	97547282	chr9	97807282	97812282	loop_305
chr9	137976846	137981846	chr9	138231846	138236846	loop_306
chr9	137786846	137791846	chr9	137886846	137891846	loop_307
chr9	132402279	132407279	chr9	132497279	132502279	loop_308
chr9	131937279	131942279	chr9	132092279	132097279	loop_309
chr9	100682282	100687282	chr9	100797282	100802282	loop_310
chr9	96927282	96932282	chr9	96972282	96977282	loop_311
chr9	26889998	26894998	chr9	26944998	26949998	loop_312
chr9	5185000	5190000	chr9	5590000	5595000	loop_313
chr9	5185000	5190000	chr9	5435000	5440000	loop_314
chr9	140014452	140019452	chr9	140119452	140124452	loop_315
chr9	117267280	117272280	chr9	117347280	117352280	loop_316
chr9	109997281	110002281	chr9	110102281	110107281	loop_317
chr9	98992282	98997282	chr9	99077282	99082282	loop_318
chr9	90109915	90114915	chr9	90209915	90214915	loop_319
chr9	86799915	86804915	chr9	86834915	86839915	loop_320
chr9	85829915	85834915	chr9	85944915	85949915	loop_321
chr9	137786846	137791846	chr9	137856846	137861846	loop_322
chr9	132167279	132172279	chr9	132367279	132372279	loop_323
chr9	129372279	129377279	chr9	129542279	129547279	loop_324
chr9	124222278	124227278	chr9	124257278	124262279	loop_325
chr9	114242280	114247280	chr9	114287280	114292280	loop_326
chr9	112667280	112672280	chr9	112817280	112822280	loop_327
chr9	100882282	100887282	chr9	101017282	101022282	loop_328
chr9	94902282	94907282	chr9	95002282	95007282	loop_329
chr9	90109915	90114915	chr9	90254915	90259915	loop_330
chr9	27429998	27434998	chr9	27524998	27529998	loop_331
chr9	37419997	37424997	chr9	37459997	37464997	loop_332
chr9	5830000	5835000	chr9	5870000	5875000	loop_333
chr9	132257279	132262279	chr9	132322279	132327279	loop_334
chr9	88814915	88819915	chr9	88849915	88854915	loop_335
chr9	84134915	84139915	chr9	84299915	84304915	loop_336
chr9	133740387	133745387	chr9	133920387	133925387	loop_337
chr9	130962279	130967279	chr9	131037279	131042279	loop_338
chr9	127487279	127492279	chr9	127522279	127527279	loop_339
chr9	124367279	124372279	chr9	124402279	124407279	loop_340
chr9	112817280	112822280	chr9	112912280	112917280	loop_341
chr9	100882282	100887282	chr9	100952282	100957282	loop_342
chr9	97592282	97597282	chr9	97677282	97682282	loop_343
chr9	86784915	86789915	chr9	86869915	86874915	loop_344
chr9	72284916	72289916	chr9	72369916	72374916	loop_345
chr9	125662279	125667279	chr9	125752279	125757279	loop_346
chr9	116567280	116572280	chr9	116722280	116727280	loop_347
chr9	97442282	97447282	chr9	97542282	97547282	loop_348
chr9	20549999	20554999	chr9	20614999	20619999	loop_349
chr9	1050000	1055000	chr9	1425000	1430000	loop_350
chr9	128662279	128667279	chr9	128717279	128722279	loop_351
chr9	117167280	117172280	chr9	117412280	117417280	loop_352
chr9	33289998	33294998	chr9	33369998	33374998	loop_353
chr9	4295000	4300000	chr9	4335000	4340000	loop_354
chr9	128167279	128172279	chr9	128392279	128397279	loop_355
chr9	117497280	117502280	chr9	117562280	117567280	loop_356
chr9	103112282	103117282	chr9	103197282	103202282	loop_357
chr9	91784915	91789915	chr9	91889915	91894915	loop_358
chr9	85814915	85819915	chr9	86154915	86159915	loop_359
chr9	32379998	32384998	chr9	32524998	32529998	loop_360
chr9	124447279	124452279	chr9	124752279	124757279	loop_361
chr9	116497280	116502280	chr9	116567280	116572280	loop_362
chr9	115602280	115607280	chr9	115662280	115667280	loop_363
chr9	5800000	5805000	chr9	5885000	5890000	loop_364
chr9	4675000	4680000	chr9	4740000	4745000	loop_365
chr9	129972279	129977279	chr9	130107279	130112279	loop_366
chr9	128512279	128517279	chr9	128717279	128722279	loop_367
chr9	102582282	102587282	chr9	102667282	102672282	loop_368
chr9	95922282	95927282	chr9	96062282	96067282	loop_369
chr9	92682282	92687282	chr9	92862282	92867282	loop_370
chr9	77264916	77269916	chr9	77354916	77359916	loop_371
chr9	72964916	72969916	chr9	73099916	73104916	loop_372
chr9	20354998	20359998	chr9	20549999	20554999	loop_373
chr9	97812282	97817282	chr9	97887282	97892282	loop_374
chr9	74919916	74924916	chr9	74974916	74979916	loop_375
chr9	72169916	72174916	chr9	72284916	72289916	loop_376
chr9	34664997	34669997	chr9	34699997	34704997	loop_377
chr9	22039999	22044999	chr9	22099999	22104999	loop_378
chr9	16504998	16509998	chr9	16569998	16574998	loop_379
chr9	15304998	15309998	chr9	15419998	15424998	loop_380
chr9	97542282	97547282	chr9	97677282	97682282	loop_381
chr9	90294915	90299915	chr9	90424915	90429915	loop_382
chr9	4380000	4385000	chr9	4640000	4645000	loop_383
chr9	3465000	3470000	chr9	3525000	3530000	loop_384
chr9	124502279	124507279	chr9	124752279	124757279	loop_385
chr9	123972278	123977278	chr9	124157278	124162278	loop_386
chr9	107622281	107627281	chr9	108177281	108182281	loop_387
chr9	100682282	100687282	chr9	100742282	100747282	loop_388
chr9	95262282	95267282	chr9	95397282	95402282	loop_389
chr9	108002281	108007281	chr9	108167281	108172281	loop_390
chr9	101077282	101082282	chr9	101537282	101542282	loop_391
chr9	2855000	2860000	chr9	3180000	3185000	loop_392
chr9	136890122	136895122	chr9	136925122	136930122	loop_393
chr9	133645387	133650387	chr9	133815387	133820387	loop_394
chr9	114927280	114932280	chr9	115092280	115097280	loop_395
chr9	100742282	100747282	chr9	100797282	100802282	loop_396
chr9	99337282	99342282	chr9	99372282	99377282	loop_397
chr9	93952282	93957282	chr9	94182282	94187282	loop_398
chr9	93847282	93852282	chr9	94187282	94192282	loop_399
chr9	88814915	88819915	chr9	88894915	88899915	loop_400
chr9	38084997	38089997	chr9	38359997	38364997	loop_401
chr9	20624999	20629999	chr9	20674999	20679999	loop_402
chr9	19379998	19384998	chr9	19454998	19459998	loop_403
chr9	139684452	139689452	chr9	139734452	139739452	loop_404
chr9	117192280	117197280	chr9	117412280	117417280	loop_405
chr9	99087282	99092282	chr9	99427282	99432282	loop_406
chr9	21809999	21814999	chr9	22119999	22124999	loop_407
chr9	19924998	19929998	chr9	21109999	21114999	loop_408
chr9	18254998	18259998	chr9	18324998	18329998	loop_409
chr9	5630000	5635000	chr9	5705000	5710000	loop_410
chr9	980000	985000	chr9	1050000	1055000	loop_411
chr9	132092279	132097279	chr9	132242279	132247279	loop_412
chr9	118912279	118917279	chr9	119252279	119257279	loop_413
chr9	71319916	71324916	chr9	71394916	71399916	loop_414
chr9	37034997	37039997	chr9	37074997	37079997	loop_415
chr9	34899997	34904997	chr9	34984997	34989997	loop_416
chr9	3730000	3735000	chr9	4335000	4340000	loop_417
chr9	6755000	6760000	chr9	6820000	6825000	loop_418
chr9	135575387	135580387	chr9	135625387	135630387	loop_419
chr9	124312279	124317279	chr9	124447279	124452279	loop_420
chr9	3740000	3745000	chr9	3960000	3965000	loop_421
chr9	138861846	138866846	chr9	139011846	139016846	loop_422
chr9	136060387	136065387	chr9	136350122	136355122	loop_423
chr9	135285387	135290387	chr9	135380387	135385387	loop_424
chr9	133930387	133935387	chr9	134210387	134215387	loop_425
chr9	127702279	127707279	chr9	127907279	127912279	loop_426
chr9	101607282	101612282	chr9	101902282	101907282	loop_427
chr9	80594916	80599916	chr9	80639916	80644916	loop_428
chr9	75469916	75474916	chr9	75634916	75639916	loop_429
chr9	28964998	28969998	chr9	28999998	29004998	loop_430
chr9	27029998	27034998	chr9	27274998	27279998	loop_431
chr9	130547279	130552279	chr9	130677279	130682279	loop_432
chr9	123517278	123522278	chr9	123822278	123827278	loop_433
chr9	107627281	107632281	chr9	107752281	107757281	loop_434
chr9	86534915	86539915	chr9	86594915	86599915	loop_435
chr9	80044916	80049916	chr9	80364916	80369916	loop_436
chr9	72284916	72289916	chr9	72489916	72494916	loop_437
chr9	71939916	71944916	chr9	71989916	71994916	loop_438
chr9	20879999	20884999	chr9	21109999	21114999	loop_439
chr9	15209998	15214998	chr9	15604998	15609998	loop_440
chr9	93677282	93682282	chr9	93792282	93797282	loop_441
chr9	91794915	91799915	chr9	91924915	91929915	loop_442
chr9	86929915	86934915	chr9	86999915	87004915	loop_443
chr9	82184915	82189915	chr9	82274915	82279915	loop_444
chr9	21809999	21814999	chr9	22004999	22009999	loop_445
chr9	6350000	6355000	chr9	6565000	6570000	loop_446
chr9	140179452	140184452	chr9	140339452	140344452	loop_447
chr9	138796846	138801846	chr9	138841846	138846846	loop_448
chr9	129972279	129977279	chr9	130157279	130162279	loop_449
chr9	128167279	128172279	chr9	128317279	128322279	loop_450
chr9	119497279	119502279	chr9	119622279	119627279	loop_451
chr9	114657280	114662280	chr9	114827280	114832280	loop_452
chr9	4310000	4315000	chr9	4365000	4370000	loop_453
chr9	139534452	139539452	chr9	139589452	139594452	loop_454
chr9	111772280	111777280	chr9	111857280	111862280	loop_455
chr9	79419916	79424916	chr9	79599916	79604916	loop_456
chr9	21809999	21814999	chr9	22034999	22039999	loop_457
chr9	20624999	20629999	chr9	20939999	20944999	loop_458
chr9	15209998	15214998	chr9	15419998	15424998	loop_459
chr9	3730000	3735000	chr9	4225000	4230000	loop_460
chr9	95102282	95107282	chr9	95397282	95402282	loop_461
chr9	91274915	91279915	chr9	91614915	91619915	loop_462
chr9	19049998	19054998	chr9	19099998	19104998	loop_463
chr9	139234457	139239453	chr9	139294452	139299452	loop_464
chr9	129987279	129992279	chr9	130092279	130097279	loop_465
chr9	127377279	127382279	chr9	127527279	127532279	loop_466
chr9	115202280	115207280	chr9	115467280	115472280	loop_467
chr9	104182282	104187282	chr9	104232282	104237282	loop_468
chr9	102787282	102792282	chr9	103082282	103087282	loop_469
chr9	34434998	34439998	chr9	34599998	34604997	loop_470
chr9	21809999	21814999	chr9	22234999	22239999	loop_471
chr9	116497280	116502280	chr9	116637280	116642280	loop_472
chr9	95867282	95872282	chr9	96062282	96067282	loop_473
chr9	94537282	94542282	chr9	94657282	94662282	loop_474
chr9	79419916	79424916	chr9	79764916	79769916	loop_475
chr9	77389916	77394916	chr9	77499916	77504916	loop_476
chr9	37479997	37484997	chr9	37589997	37594997	loop_477
chr9	33919998	33924998	chr9	34069998	34074998	loop_478
chr9	136110387	136115387	chr9	136191838	136196836	loop_479
chr9	134635387	134640387	chr9	135125387	135130387	loop_480
chr9	101757282	101762282	chr9	101897282	101902282	loop_481
chr9	98187282	98192282	chr9	98267282	98272282	loop_482
chr9	72159916	72164916	chr9	72489916	72494916	loop_483
chr9	34399998	34404998	chr9	34599998	34604997	loop_484
chr9	140024452	140029452	chr9	140079452	140084452	loop_485
chr9	93847282	93852282	chr9	94017282	94022282	loop_486
chr9	19099998	19104998	chr9	19229998	19234998	loop_487
chr9	18254998	18259998	chr9	18389998	18394998	loop_488
chr9	1015000	1020000	chr9	1430000	1435000	loop_489
chr9	111942280	111947280	chr9	112077280	112082280	loop_490
chr9	100832282	100837282	chr9	100967282	100972282	loop_491
chr9	91929915	91934915	chr9	92164915	92169915	loop_492
chr9	36994997	36999997	chr9	37259997	37264997	loop_493
chr9	93792282	93797282	chr9	94187282	94192282	loop_494
chr9	87309915	87314915	chr9	87564915	87569915	loop_495
chr9	74894916	74899916	chr9	75434916	75439916	loop_496
chr9	35254997	35259997	chr9	35474997	35479997	loop_497
chr9	13029999	13034999	chr9	13079999	13084999	loop_498
chr9	135285387	135290387	chr9	135670387	135675387	loop_499
chr9	121587278	121592278	chr9	122047278	122052278	loop_500
chr9	109407281	109412281	chr9	109932281	109937281	loop_501
chr9	33289998	33294998	chr9	33469998	33474998	loop_502
chr9	140314452	140319452	chr9	140419452	140424452	loop_503
chr9	128017279	128022279	chr9	128137279	128142279	loop_504
chr9	107627281	107632281	chr9	108002281	108007281	loop_505
chr9	96587282	96592282	chr9	96722282	96727282	loop_506
chr9	77189916	77194916	chr9	77254916	77259916	loop_507
chr9	38369997	38374997	chr9	38429997	38434997	loop_508
chr9	32379998	32384998	chr9	32964998	32969998	loop_509
chr9	6585000	6590000	chr9	6660000	6665000	loop_510
chr9	3735000	3740000	chr9	3890000	3895000	loop_511
chr9	140194452	140199452	chr9	140299452	140304452	loop_512
chr9	138491846	138496846	chr9	138591846	138596846	loop_513
chr9	133815387	133820387	chr9	133920387	133925387	loop_514
chr9	114522280	114527280	chr9	115122280	115127280	loop_515
chr9	112942280	112947280	chr9	113382280	113387280	loop_516
chr9	131492279	131497279	chr9	131577279	131582279	loop_517
chr9	98077282	98082282	chr9	98187282	98192282	loop_518
chr9	82574915	82579915	chr9	82679915	82684915	loop_519
chr9	19924998	19929998	chr9	20939999	20944999	loop_520
chr9	6585000	6590000	chr9	6735000	6740000	loop_521
chr9	138751846	138756846	chr9	138846846	138851846	loop_522
chr9	135455387	135460387	chr9	135670387	135675387	loop_523
chr9	131197279	131202279	chr9	131397279	131402279	loop_524
chr9	128317279	128322279	chr9	128987279	128992279	loop_525
chr9	128317279	128322279	chr9	128512279	128517279	loop_526
chr9	128167279	128172279	chr9	128987279	128992279	loop_527
chr9	118912279	118917279	chr9	119332279	119337279	loop_528
chr9	107682281	107687281	chr9	108177281	108182281	loop_529
chr9	99517282	99522282	chr9	99582282	99587282	loop_530
chr9	95762282	95767282	chr9	95867282	95872282	loop_531
chr9	95197282	95202282	chr9	95392282	95397282	loop_532
chr9	19489998	19494998	chr9	19919998	19924998	loop_533
chr9	6195000	6200000	chr9	6305000	6310000	loop_534
chr9	139379452	139384452	chr9	139434452	139439452	loop_535
chr9	125112279	125117279	chr9	125212279	125217279	loop_536
chr9	112007280	112012280	chr9	112162280	112167280	loop_537
chr9	75469916	75474916	chr9	75694916	75699916	loop_538
chr9	71319916	71324916	chr9	71609916	71614916	loop_539
chr9	38619997	38624997	chr9	38684997	38689997	loop_540
chr9	35899997	35904997	chr9	36014997	36019997	loop_541
chr9	18254998	18259998	chr9	18819998	18824998	loop_542
chr9	139739452	139744452	chr9	139834452	139839452	loop_543
chr9	137691846	137696846	chr9	137856846	137861846	loop_544
chr9	135910387	135915387	chr9	136020387	136025387	loop_545
chr9	115467280	115472280	chr9	115577280	115582280	loop_546
chr9	103267282	103272282	chr9	103357282	103362282	loop_547
chr9	34124998	34129998	chr9	34249998	34254998	loop_548
chr9	20349998	20354998	chr9	21109999	21114999	loop_549
chr9	135380387	135385387	chr9	135670387	135675387	loop_550
chr9	134010387	134015387	chr9	134080387	134085387	loop_551
chr9	132082279	132087279	chr9	132367279	132372279	loop_552
chr9	124227278	124232278	chr9	124297279	124302279	loop_553
chr9	112662280	112667280	chr9	112977280	112982280	loop_554
chr9	109402281	109407281	chr9	109622281	109627281	loop_555
chr9	103187282	103192282	chr9	103357282	103362282	loop_556
chr9	93682282	93687282	chr9	93952282	93957282	loop_557
chr9	85144915	85149915	chr9	85219915	85224915	loop_558
chr9	73544916	73549916	chr9	73599916	73604916	loop_559
chr9	33814998	33819998	chr9	33919998	33924998	loop_560
chr9	26739998	26744998	chr9	26974998	26979998	loop_561
chr9	5885000	5890000	chr9	6305000	6310000	loop_562
chr9	139379452	139384452	chr9	139584452	139589452	loop_563
chr9	135025387	135030387	chr9	135110387	135115387	loop_565
chr9	130497279	130502279	chr9	130627279	130632279	loop_566
chr9	127317279	127322279	chr9	127467279	127472279	loop_567
chr9	93682282	93687282	chr9	93857282	93862282	loop_568
chr9	89049915	89054915	chr9	89939915	89944915	loop_569
chr9	82184915	82189915	chr9	82324915	82329915	loop_570
chr9	17059998	17064998	chr9	17459998	17464998	loop_571
chr9	140184452	140189452	chr9	140419452	140424452	loop_572
chr9	131122279	131127279	chr9	131367279	131372279	loop_573
chr9	126887279	126892279	chr9	127082279	127087279	loop_574
chr9	88309915	88314915	chr9	88399915	88404915	loop_575
chr9	28774998	28779998	chr9	29209998	29214998	loop_576
chr9	18439998	18444998	chr9	18819998	18824998	loop_577
chr9	16274998	16279998	chr9	16569998	16574998	loop_578
chr9	5800000	5805000	chr9	6050000	6055000	loop_579
chr9	610000	615000	chr9	890000	895000	loop_580
chr9	136855122	136860122	chr9	136960122	136965122	loop_581
chr9	131892279	131897279	chr9	132542279	132547279	loop_582
chr9	124887279	124892279	chr9	125212279	125217279	loop_583
chr9	124857279	124862279	chr9	125572279	125577279	loop_584
chr9	116497280	116502280	chr9	116722280	116727280	loop_585
chr9	75469916	75474916	chr9	75794916	75799916	loop_586
chr9	35644997	35649997	chr9	35879997	35884997	loop_587
chr9	19084998	19089998	chr9	19169998	19174998	loop_588
chr9	122317278	122322278	chr9	122727278	122732278	loop_589
chr9	118642279	118647279	chr9	119422279	119427279	loop_590
chr9	118642279	118647279	chr9	119332279	119337279	loop_591
chr9	110222281	110227281	chr9	111327280	111332280	loop_592
chr9	110182281	110187281	chr9	111327280	111332280	loop_593
chr9	92987282	92992282	chr9	93532282	93537282	loop_594
chr9	34894997	34899997	chr9	35094997	35099997	loop_595
chr9	12719999	12724999	chr9	13084999	13089999	loop_596
chr9	1940000	1945000	chr9	2065000	2070000	loop_597
chr9	1015000	1020000	chr9	1605000	1610000	loop_598
chr9	126307279	126312279	chr9	126802279	126807279	loop_599
chr9	124307279	124312279	chr9	124852279	124857279	loop_600
chr9	117167280	117172280	chr9	117772279	117777279	loop_601
chr9	116442280	116447280	chr9	116637280	116642280	loop_602
chr9	100682282	100687282	chr9	101017282	101022282	loop_603
chr9	98077282	98082282	chr9	98272282	98277282	loop_604
chr9	97442282	97447282	chr9	98032282	98037282	loop_605
chr9	89719915	89724915	chr9	89934915	89939915	loop_606
chr9	89229915	89234915	chr9	89934915	89939915	loop_607
chr9	118912279	118917279	chr9	119422279	119427279	loop_608
chr9	98272282	98277282	chr9	98637282	98642282	loop_609
chr9	93677282	93682282	chr9	94442282	94447282	loop_610
chr9	92997282	93002282	chr9	93402282	93407282	loop_611
chr9	75639916	75644916	chr9	75794916	75799916	loop_612
chr9	72374916	72379916	chr9	72484916	72489916	loop_613
chr9	34329998	34334998	chr9	34589998	34594998	loop_614
chr9	20624999	20629999	chr9	20879999	20884999	loop_615
chr9	3245000	3250000	chr9	3445000	3450000	loop_616
chr9	385000	390000	chr9	545000	550000	loop_617
chr9	136400122	136405122	chr9	136590122	136595122	loop_618
chr9	131492279	131497279	chr9	131687279	131692279	loop_619
chr9	94902282	94907282	chr9	95397282	95402282	loop_620
chr9	94902282	94907282	chr9	95197282	95202282	loop_621
chr9	93402282	93407282	chr9	93512282	93517282	loop_622
chr9	93307282	93312282	chr9	93532282	93537282	loop_623
chr9	21464999	21469999	chr9	21784999	21789999	loop_624
chr9	15274998	15279998	chr9	15604998	15609998	loop_625
chr9	128167279	128172279	chr9	129157279	129162279	loop_626
chr9	89229915	89234915	chr9	89554915	89559915	loop_627
chr9	78484916	78489916	chr9	78909916	78914916	loop_628
chr9	128512279	128517279	chr9	128987279	128992279	loop_629
chr9	89099915	89104915	chr9	89609915	89614915	loop_630
chr9	8860000	8865000	chr9	9000000	9005000	loop_631
chr9	138491846	138496846	chr9	138851846	138856846	loop_632
chr9	127532279	127537279	chr9	127902279	127907279	loop_633
chr9	114357280	114362280	chr9	114832280	114837280	loop_634
chr9	93677282	93682282	chr9	94487282	94492282	loop_635
chr9	90294915	90299915	chr9	90654915	90659915	loop_636
chr9	72584916	72589916	chr9	73214916	73219916	loop_637
chr9	3465000	3470000	chr9	3730000	3735000	loop_638
chr9	136645122	136650122	chr9	136960122	136965122	loop_639
chr9	129062279	129067279	chr9	129252279	129257279	loop_640
chr9	101077282	101082282	chr9	101467282	101472282	loop_641
chr9	91784915	91789915	chr9	92159915	92164915	loop_642
chr9	33809998	33814998	chr9	34069998	34074998	loop_643
chr9	19924998	19929998	chr9	20354998	20359998	loop_644
chr9	17804998	17809998	chr9	18204998	18209998	loop_645
chr9	137586846	137591846	chr9	138301846	138306846	loop_646
chr9	134220387	134225387	chr9	134620387	134625387	loop_647
chr9	133575387	133580387	chr9	133920387	133925387	loop_648
chr9	84134915	84139915	chr9	85214915	85219915	loop_649
chr9	84134915	84139915	chr9	84459915	84464915	loop_650
chr9	2855000	2860000	chr9	4375000	4380000	loop_651
chr9	128167279	128172279	chr9	129252279	129257279	loop_652
chr9	127377279	127382279	chr9	127607279	127612279	loop_653
chr9	121592278	121597278	chr9	122127278	122132278	loop_654
chr9	103087282	103092282	chr9	103357282	103362282	loop_655
chr9	102787282	102792282	chr9	103357282	103362282	loop_656
chr9	102567282	102572282	chr9	102982282	102987282	loop_657
chr9	37479997	37484997	chr9	37744997	37749997	loop_658
chr9	138491846	138496846	chr9	139011846	139016846	loop_659
chr9	137666846	137671846	chr9	138301846	138306846	loop_660
chr9	133645387	133650387	chr9	133920387	133925387	loop_661
chr9	123382278	123387278	chr9	123697278	123702278	loop_662
chr9	112337280	112342280	chr9	112647280	112652280	loop_663
chr9	33809998	33814998	chr9	34019998	34024998	loop_664
chr9	20619999	20624999	chr9	21109999	21114999	loop_665
chr9	345000	350000	chr9	805000	810000	loop_666
chr9	117422280	117427280	chr9	118282279	118287279	loop_667
chr9	96442282	96447282	chr9	96972282	96977282	loop_668
chr9	95922282	95927282	chr9	96722282	96727282	loop_669
chr9	74419916	74424916	chr9	74884916	74889916	loop_670
chr9	73894916	73899916	chr9	74639916	74644916	loop_671
chr9	6580000	6585000	chr9	6845000	6850000	loop_672
chr9	112332280	112337280	chr9	112912280	112917280	loop_673
chr9	36104997	36109997	chr9	36329997	36334997	loop_674
chr9	34899997	34904997	chr9	35474997	35479997	loop_675
chr9	615000	620000	chr9	1005000	1010000	loop_676
chr9	74974916	74979916	chr9	75744916	75749916	loop_677
chr9	138756846	138761846	chr9	139011846	139016846	loop_678
chr9	74649916	74654916	chr9	75434916	75439916	loop_679
chr9	135895387	135900387	chr9	136350122	136355122	loop_680
chr9	92987282	92992282	chr9	93627282	93632282	loop_681
chr9	126887279	126892279	chr9	127297279	127302279	loop_682
chr9	90294915	90299915	chr9	91189915	91194915	loop_683
chr9	136241871	136246871	chr9	136890122	136895122	loop_684
chr9	121357278	121362278	chr9	122052278	122057278	loop_685
chr9	91204915	91209915	chr9	91889915	91894915	loop_686
chr9	97942282	97947282	chr9	98027282	98032282	loop_687
chr9	32144998	32149998	chr9	32249998	32254998	loop_688
chr9	90584915	90589915	chr9	90689915	90694915	loop_689
chr9	93422282	93427282	chr9	93477282	93482282	loop_690
chr9	127317279	127322279	chr9	127377279	127382279	loop_691
chr9	139684452	139689452	chr9	139779452	139784452	loop_692
chr9	14864998	14869998	chr9	14904998	14909998	loop_693
chr9	1335000	1340000	chr9	1425000	1430000	loop_694
chr9	136930122	136935122	chr9	136995122	137000122	loop_695
chr9	140469452	140474452	chr9	140514452	140519452	loop_696
chr9	116222280	116227280	chr9	116322280	116327280	loop_697
chr9	15509998	15514998	chr9	15544998	15549998	loop_698
chr9	107932281	107937281	chr9	108002281	108007281	loop_699
chr9	117357280	117362280	chr9	117407280	117412280	loop_700
chr9	134225387	134230387	chr9	134295387	134300387	loop_701
chr9	130637279	130642279	chr9	130677279	130682279	loop_702
chr9	138976846	138981846	chr9	139011846	139016846	loop_703
chr9	37589997	37594997	chr9	37644997	37649997	loop_704
chr9	131282279	131287279	chr9	131327279	131332279	loop_705
chr9	134060387	134065387	chr9	134095387	134100387	loop_706
chr9	78074916	78079916	chr9	78144916	78149916	loop_707
chr9	35744997	35749997	chr9	35809997	35814997	loop_708
chr9	78619916	78624916	chr9	78659916	78664916	loop_709
chr9	94122282	94127282	chr9	94182282	94187282	loop_710
chr9	77564916	77569916	chr9	77614916	77619916	loop_712
chr9	111647280	111652280	chr9	111712280	111717280	loop_713
chr9	136060387	136065387	chr9	136145410	136150416	loop_714
chr9	131122279	131127279	chr9	131177279	131182279	loop_715
chr9	96842282	96847282	chr9	96927282	96932282	loop_716
chr9	92682282	92687282	chr9	92752282	92757282	loop_717
chr9	930000	935000	chr9	975000	980000	loop_718
chr9	124042278	124047278	chr9	124077278	124082278	loop_719
chr9	77264916	77269916	chr9	77304916	77309916	loop_720
chr9	117567280	117572280	chr9	117607280	117612280	loop_721
chr9	118982279	118987279	chr9	119027279	119032279	loop_722
chr9	75749916	75754916	chr9	75789916	75794916	loop_723
chr9	128602279	128607279	chr9	128647279	128652279	loop_724
chr9	74269916	74274916	chr9	74304916	74309916	loop_725
chr9	74219916	74224916	chr9	74304916	74309916	loop_726
chr9	131902279	131907279	chr9	131937279	131942279	loop_727
chr9	125842279	125847279	chr9	126112279	126117279	loop_728
chr9	74214916	74219916	chr9	74384916	74389916	loop_729
chr9	77704916	77709916	chr9	77739916	77744916	loop_730
chr9	125692279	125697279	chr9	125747279	125752279	loop_731
chr9	134270387	134275387	chr9	134305387	134310387	loop_732
chr9	100227282	100232282	chr9	100262282	100267282	loop_733
chr9	79019916	79024916	chr9	79054916	79059916	loop_734
chr9	2620000	2625000	chr9	2700000	2705000	loop_735
chr9	123517278	123522278	chr9	123697278	123702278	loop_736
chr9	95857282	95862282	chr9	95892282	95897282	loop_737
chr9	93687282	93692282	chr9	93722282	93727282	loop_738
chr9	32379998	32384998	chr9	32429998	32434998	loop_739
chr9	100322282	100327282	chr9	100357282	100362282	loop_740
chr9	114872280	114877280	chr9	115122280	115127280	loop_741
chr9	8855000	8860000	chr9	8895000	8900000	loop_742
chr9	107687281	107692281	chr9	107917281	107922281	loop_743
chr9	129372279	129377279	chr9	129452279	129457279	loop_744
chr9	38029997	38034997	chr9	38064997	38069997	loop_745
chr9	79014916	79019916	chr9	79314916	79319916	loop_746
chr9	18254998	18259998	chr9	18439998	18444998	loop_747
chr9	136800122	136805122	chr9	136855122	136860122	loop_748
chr9	117442280	117447280	chr9	117667280	117672280	loop_749
chr9	35789997	35794997	chr9	35824997	35829997	loop_750
chr9	35114997	35119997	chr9	35159997	35164997	loop_751
chr9	73024916	73029916	chr9	73214916	73219916	loop_752
chr9	86229915	86234915	chr9	86264915	86269915	loop_753
chr9	95162282	95167282	chr9	95197282	95202282	loop_754
chr9	16824998	16829998	chr9	16864998	16869998	loop_755
chr9	132867279	132872279	chr9	132997279	133002279	loop_756
chr9	74219916	74224916	chr9	74274916	74279916	loop_757
chr9	35654997	35659997	chr9	35689997	35694997	loop_758
chr9	77814916	77819916	chr9	77849916	77854916	loop_760
chr9	135545387	135550387	chr9	135670387	135675387	loop_761
chr9	107622281	107627281	chr9	107917281	107922281	loop_762
chr9	117672280	117677280	chr9	117772279	117777279	loop_763
chr9	79129916	79134916	chr9	79199916	79204916	loop_764
chr9	137216846	137221846	chr9	137301846	137306846	loop_765
chr9	97547282	97552282	chr9	97627282	97632282	loop_766
chr9	107687281	107692281	chr9	107727281	107732281	loop_768
chr9	131937279	131942279	chr9	132367279	132372279	loop_769
chr9	89099915	89104915	chr9	89934915	89939915	loop_770
chr9	32379998	32384998	chr9	32569998	32574998	loop_771
chr9	130497279	130502279	chr9	130542279	130547279	loop_772
chr9	112007280	112012280	chr9	112077280	112082280	loop_773
chr9	137976846	137981846	chr9	138301846	138306846	loop_774
chr9	131897279	131902279	chr9	132367279	132372279	loop_775
chr9	6050000	6055000	chr9	6305000	6310000	loop_776
chr9	100262282	100267282	chr9	100322282	100327282	loop_777
chr9	35514997	35519997	chr9	35549997	35554997	loop_778
chr9	112202280	112207280	chr9	112282280	112287280	loop_779
chr9	100967282	100972282	chr9	101022282	101027282	loop_780
chr9	92787282	92792282	chr9	92822282	92827282	loop_781
chr9	135630387	135635387	chr9	135670387	135675387	loop_782
chr9	125227279	125232279	chr9	125572279	125577279	loop_783
chr9	107627281	107632281	chr9	107687281	107692281	loop_784
chr9	36404997	36409997	chr9	36554997	36559997	loop_785
chr9	136270124	136275120	chr9	136350122	136355122	loop_786
chr9	112332280	112337280	chr9	112577280	112582280	loop_787
chr9	77699916	77704916	chr9	77759916	77764916	loop_788
chr9	134050387	134055387	chr9	134210387	134215387	loop_789
chr9	114847280	114852280	chr9	115122280	115127280	loop_790
chr9	72964916	72969916	chr9	73214916	73219916	loop_791
chr9	32579998	32584998	chr9	32964998	32969998	loop_792
chr9	97322282	97327282	chr9	97362282	97367282	loop_793
chr9	79199916	79204916	chr9	79234916	79239916	loop_794
chr9	128512279	128517279	chr9	128647279	128652279	loop_795
chr9	112852280	112857280	chr9	112887280	112892280	loop_796
chr9	104247282	104252282	chr9	104292282	104297282	loop_797
chr9	78504916	78509916	chr9	78544916	78549916	loop_798
chr9	74894916	74899916	chr9	75204916	75209916	loop_799
chr9	36404997	36409997	chr9	36444997	36449997	loop_800
chr9	35114997	35119997	chr9	35474997	35479997	loop_801
chr9	91204915	91209915	chr9	91614915	91619915	loop_802
chr9	90209915	90214915	chr9	90254915	90259915	loop_803
chr9	92762282	92767282	chr9	92827282	92832282	loop_804
chr9	124857279	124862279	chr9	125112279	125117279	loop_805
chr9	73094916	73099916	chr9	73214916	73219916	loop_806
chr9	95477282	95482282	chr9	95552282	95557282	loop_807
chr9	35824997	35829997	chr9	35879997	35884997	loop_808
chr9	79234916	79239916	chr9	79269916	79274916	loop_809
chr9	109622281	109627281	chr9	109682281	109687281	loop_810
chr9	86044915	86049915	chr9	86149915	86154915	loop_811
chr9	2620000	2625000	chr9	2725000	2730000	loop_812
chr9	117497280	117502280	chr9	117772279	117777279	loop_813
chr9	97677282	97682282	chr9	97762282	97767282	loop_814
chr9	95102282	95107282	chr9	95197282	95202282	loop_815
chr9	112662280	112667280	chr9	112912280	112917280	loop_816
chr9	2660000	2665000	chr9	2725000	2730000	loop_817
chr9	114522280	114527280	chr9	114837280	114842280	loop_818
chr9	118917279	118922279	chr9	118967279	118972279	loop_819
chr9	79059916	79064916	chr9	79314916	79319916	loop_820
chr9	71664916	71669916	chr9	71804916	71809916	loop_821
chr9	116207280	116212280	chr9	116352280	116357280	loop_822
chr9	97582282	97587282	chr9	97627282	97632282	loop_823
chr9	36099997	36104997	chr9	36164997	36169997	loop_824
chr9	124082278	124087278	chr9	124132278	124137278	loop_825
chr9	890000	895000	chr9	1000000	1005000	loop_826
chr9	135975387	135980387	chr9	136020387	136025387	loop_827
chr9	74334916	74339916	chr9	74369916	74374916	loop_828
chr9	85944915	85949915	chr9	86154915	86159915	loop_829
chr9	124887279	124892279	chr9	125112279	125117279	loop_830
chr9	129262279	129267279	chr9	129317279	129322279	loop_831
chr9	130717279	130722279	chr9	130797279	130802279	loop_832
chr9	93532282	93537282	chr9	93632282	93637282	loop_833
chr9	97632282	97637282	chr9	97762282	97767282	loop_834
chr9	97442282	97447282	chr9	97887282	97892282	loop_835
chr9	93562282	93567282	chr9	93612282	93617282	loop_836
chr9	36244997	36249997	chr9	36324997	36329997	loop_837
chr9	134465387	134470387	chr9	134615387	134620387	loop_838
chr9	132167279	132172279	chr9	132242279	132247279	loop_839
chr9	34329998	34334998	chr9	34374998	34379998	loop_840
chr9	97677282	97682282	chr9	97712282	97717282	loop_841
chr9	104217282	104222282	chr9	104292282	104297282	loop_842
chr9	124077278	124082278	chr9	124157278	124162278	loop_843
chr9	130827279	130832279	chr9	130862279	130867279	loop_844
chr9	9605000	9610000	chr9	9790000	9795000	loop_845
chr9	610000	615000	chr9	755000	760000	loop_846
chr9	116082280	116087280	chr9	116122280	116127280	loop_847
chr9	135285387	135290387	chr9	135450387	135455387	loop_848
chr9	133580387	133585387	chr9	133735387	133740387	loop_849
chr9	97632282	97637282	chr9	97712282	97717282	loop_850
chr9	33169998	33174998	chr9	33209998	33214998	loop_851
chr9	137221846	137226846	chr9	137266846	137271846	loop_852
chr9	34544998	34549998	chr9	34589998	34594998	loop_853
chr9	93862282	93867282	chr9	93952282	93957282	loop_854
chr9	94657282	94662282	chr9	94707282	94712282	loop_855
chr9	77384916	77389916	chr9	77689916	77694916	loop_856
chr9	35654997	35659997	chr9	35724997	35729997	loop_857
chr9	97807282	97812282	chr9	97842282	97847282	loop_858
chr9	116842280	116847280	chr9	117052280	117057280	loop_859
chr9	79199916	79204916	chr9	79269916	79274916	loop_860
chr9	2620000	2625000	chr9	2660000	2665000	loop_861
chr9	138326846	138331846	chr9	138361846	138366846	loop_862
chr9	79129916	79134916	chr9	79269916	79274916	loop_863
chr9	133335387	133340387	chr9	133555387	133560387	loop_864
chr9	2015000	2020000	chr9	2050000	2055000	loop_865
chr9	139379452	139384452	chr9	139524452	139529452	loop_866
chr9	133645387	133650387	chr9	133735387	133740387	loop_867
chr9	117442280	117447280	chr9	117772279	117777279	loop_868
chr9	129467279	129472279	chr9	129542279	129547279	loop_869
chr9	2660000	2665000	chr9	2700000	2705000	loop_870
chr9	33814998	33819998	chr9	33849998	33854998	loop_871
chr9	97632282	97637282	chr9	97672282	97677282	loop_872
chr9	35789997	35794997	chr9	35879997	35884997	loop_873
chr9	137030122	137035122	chr9	137331846	137336846	loop_874
chr9	97767282	97772282	chr9	97807282	97812282	loop_875
chr9	117497280	117502280	chr9	117667280	117672280	loop_876
chr9	86549915	86554915	chr9	86874915	86879915	loop_877
chr9	92219915	92224915	chr9	92274915	92279915	loop_878
chr9	35114997	35119997	chr9	35254997	35259997	loop_879
chr9	74649916	74654916	chr9	74884916	74889916	loop_880
chr9	131622279	131627279	chr9	131687279	131692279	loop_881
chr9	27329998	27334998	chr9	27544998	27549998	loop_882
chr9	127377279	127382279	chr9	127472279	127477279	loop_883
chr9	77389916	77394916	chr9	77614916	77619916	loop_884
chr9	133740387	133745387	chr9	133815387	133820387	loop_885
chr9	79074916	79079916	chr9	79129916	79134916	loop_886
chr9	79074916	79079916	chr9	79269916	79274916	loop_887
chr9	100227282	100232282	chr9	100377282	100382282	loop_888
chr9	33619998	33624998	chr9	33719998	33724998	loop_889
chr9	96827282	96832282	chr9	96972282	96977282	loop_890
chr9	127532279	127537279	chr9	127612279	127617279	loop_891
chr9	73029916	73034916	chr9	73094916	73099916	loop_892
chr9	35899997	35904997	chr9	35944997	35949997	loop_893
chr9	132497279	132502279	chr9	132542279	132547279	loop_894
chr9	116352280	116357280	chr9	116417280	116422280	loop_895
chr9	75719916	75724916	chr9	75794916	75799916	loop_896
chr9	116207280	116212280	chr9	116417280	116422280	loop_897
chr10	16881999	16891999	chr10	17101999	17111999	loop_898
chr10	62089758	62099758	chr10	62189758	62199758	loop_899
chr10	53359760	53369760	chr10	53449760	53459760	loop_900
chr10	29818929	29828929	chr10	29878929	29888929	loop_901
chr10	105669758	105679758	chr10	105719758	105729758	loop_902
chr10	69639758	69649758	chr10	69829757	69839757	loop_903
chr10	31008929	31018929	chr10	32098928	32108928	loop_904
chr10	47591236	47601236	chr10	47691236	47701236	loop_905
chr10	117109510	117119510	chr10	118039512	118049512	loop_906
chr10	23598929	23608929	chr10	23988929	23998929	loop_907
chr10	18128929	18138929	chr10	18498929	18508929	loop_908
chr10	122179512	122189512	chr10	122489512	122499512	loop_909
chr10	118969511	118979511	chr10	119199511	119209511	loop_910
chr10	134343504	134353504	chr10	134443504	134453504	loop_911
chr10	28948929	28958929	chr10	29658929	29668929	loop_912
chr10	117189510	117199510	chr10	118139512	118149512	loop_913
chr10	63419758	63429758	chr10	63589758	63599759	loop_914
chr10	98519757	98529757	chr10	98779757	98789757	loop_915
chr10	24488929	24498929	chr10	24798929	24808929	loop_916
chr10	15471999	15481999	chr10	15621999	15631999	loop_917
chr10	89289757	89299757	chr10	89529757	89539757	loop_918
chr10	73069757	73079757	chr10	73569757	73579757	loop_919
chr10	58299760	58309760	chr10	58359760	58369760	loop_920
chr10	50798046	50808046	chr10	50988046	50998046	loop_921
chr10	6951962	6961962	chr10	7451962	7461962	loop_922
chr10	75009758	75019758	chr10	75249758	75259758	loop_923
chr10	48709361	48719361	chr10	48419361	48429361	loop_924
chr10	31068929	31078929	chr10	32098928	32108928	loop_925
chr10	114469759	114479759	chr10	115139759	115149759	loop_926
chr10	10401963	10411963	chr10	10621963	10631963	loop_927
chr10	114889759	114899759	chr10	115139759	115149759	loop_928
chr10	92669757	92679757	chr10	92839757	92849757	loop_929
chr10	79799758	79809758	chr10	79969757	79979757	loop_930
chr10	69609758	69619758	chr10	69829757	69839757	loop_931
chr10	52379760	52389760	chr10	52489760	52499760	loop_932
chr10	5132192	5142192	chr10	5421963	5431963	loop_933
chr10	114469759	114479759	chr10	114889759	114899759	loop_934
chr10	93049757	93059757	chr10	93309757	93319757	loop_935
chr10	29808929	29818929	chr10	30138929	30148929	loop_936
chr10	21458929	21468929	chr10	21618929	21628929	loop_937
chr10	52749760	52759760	chr10	53759760	53769760	loop_938
chr10	32318928	32328928	chr10	32658928	32668928	loop_939
chr10	89289757	89299757	chr10	89409757	89419757	loop_940
chr10	89289757	89299757	chr10	89489757	89499757	loop_941
chr10	76779758	76789758	chr10	76989758	76999758	loop_942
chr10	15941999	15951999	chr10	16811999	16821999	loop_943
chr10	130828264	130838264	chr10	131768264	131778264	loop_944
chr10	33618928	33628928	chr10	33778928	33788928	loop_945
chr10	10401963	10411963	chr10	10711963	10721963	loop_946
chr10	31038929	31048929	chr10	32088928	32098928	loop_947
chr10	26158929	26168929	chr10	26838929	26848929	loop_948
chr10	22278929	22288929	chr10	22868929	22878929	loop_949
chr10	14541999	14551999	chr10	14941999	14951999	loop_950
chr10	97769757	97779757	chr10	97979756	97989756	loop_951
chr10	55599760	55609760	chr10	56159760	56169760	loop_952
chr10	54709760	54719760	chr10	55079760	55089760	loop_953
chr10	32338928	32348928	chr10	32628928	32638928	loop_954
chr10	21558929	21568929	chr10	22238929	22248929	loop_955
chr10	117459510	117469510	chr10	118039512	118049512	loop_956
chr10	52749760	52759760	chr10	53449760	53459760	loop_957
chr10	48709361	48719361	chr10	48389361	48399361	loop_958
chr10	44175448	44185448	chr10	44665448	44675448	loop_959
chr10	21558929	21568929	chr10	22008929	22018929	loop_960
chr10	15001999	15011999	chr10	15201999	15211999	loop_961
chr10	5052192	5062192	chr10	5421963	5431963	loop_962
chr10	93139757	93149757	chr10	93449757	93459757	loop_963
chr10	29058929	29068929	chr10	29398929	29408929	loop_964
chr10	4552192	4562192	chr10	4692192	4702192	loop_965
chr10	102969757	102979757	chr10	103539757	103549757	loop_966
chr10	91899757	91909757	chr10	92039757	92049757	loop_967
chr10	48689361	48699361	chr10	48429361	48439361	loop_968
chr10	51485821	51495821	chr10	48349361	48359361	loop_969
chr10	31068929	31078929	chr10	31598929	31608929	loop_970
chr10	8911963	8921963	chr10	9341963	9351963	loop_971
chr10	122699513	122709513	chr10	123279514	123289514	loop_972
chr10	111649758	111659758	chr10	112029758	112039758	loop_973
chr10	93049757	93059757	chr10	93249757	93259757	loop_974
chr10	76339758	76349758	chr10	76859758	76869758	loop_975
chr10	14881999	14891999	chr10	15141999	15151999	loop_976
chr10	111639758	111649758	chr10	111979758	111989758	loop_977
chr10	94829757	94839757	chr10	95109757	95119757	loop_978
chr10	93399757	93409757	chr10	93499757	93509757	loop_979
chr10	43695448	43705448	chr10	43955448	43965448	loop_980
chr10	21358929	21368929	chr10	21778929	21788929	loop_981
chr10	117579511	117589511	chr10	118029512	118039512	loop_982
chr10	101189757	101199757	chr10	101469757	101479757	loop_983
chr10	73139757	73149757	chr10	73569757	73579757	loop_984
chr10	60539760	60549760	chr10	61379758	61389758	loop_985
chr10	114319759	114329759	chr10	114889759	114899759	loop_986
chr10	103999757	104009757	chr10	104249757	104259757	loop_987
chr10	114319759	114329759	chr10	114699759	114709759	loop_988
chr10	78929758	78939758	chr10	79149758	79159758	loop_989
chr10	3522192	3532192	chr10	3812192	3822192	loop_990
chr10	126598569	126608569	chr10	126838569	126848569	loop_991
chr10	76499758	76509758	chr10	76849758	76859758	loop_992
chr10	35408928	35418928	chr10	35618928	35628928	loop_993
chr10	91719757	91729757	chr10	92349757	92359757	loop_994
chr10	35918928	35928928	chr10	36278928	36288928	loop_995
chr10	7821963	7831963	chr10	8091963	8101963	loop_996
chr10	126848569	126858569	chr10	127028569	127038569	loop_997
chr10	80409757	80419757	chr10	80949757	80959757	loop_998
chr10	80059757	80069757	chr10	80949757	80959757	loop_999
chr10	37808928	37818928	chr10	38038928	38048928	loop_1000
chr10	29278929	29288929	chr10	29588929	29598929	loop_1001
chr10	10031963	10041963	chr10	10711963	10721963	loop_1002
chr10	3822192	3832192	chr10	4302192	4312192	loop_1003
chr10	63789759	63799759	chr10	64139759	64149759	loop_1004
chr10	50798046	50808046	chr10	51979760	51989760	loop_1005
chr10	35408928	35418928	chr10	35848928	35858928	loop_1006
chr10	98149757	98159757	chr10	98499757	98509757	loop_1007
chr10	92409757	92419757	chr10	92619757	92629757	loop_1008
chr10	80409757	80419757	chr10	80819757	80829757	loop_1009
chr10	31988928	31998928	chr10	32088928	32098928	loop_1010
chr10	25398929	25408929	chr10	25998929	26008929	loop_1011
chr10	12741999	12751999	chr10	12942000	12952000	loop_1012
chr10	10031963	10041963	chr10	10631963	10641963	loop_1013
chr10	95829757	95839757	chr10	96069757	96079757	loop_1014
chr10	91779757	91789757	chr10	92349757	92359757	loop_1015
chr10	80619757	80629757	chr10	80949757	80959757	loop_1016
chr10	71269756	71279756	chr10	71469756	71479756	loop_1017
chr10	64759760	64769760	chr10	64909760	64919760	loop_1018
chr10	126728569	126738569	chr10	127028569	127038569	loop_1019
chr10	54709760	54719760	chr10	55599760	55609760	loop_1020
chr10	6701962	6711962	chr10	7451962	7461962	loop_1021
chr10	123889515	123899515	chr10	124189516	124199516	loop_1022
chr10	104479757	104489757	chr10	104999757	105009757	loop_1023
chr10	64569760	64579760	chr10	64899760	64909760	loop_1024
chr10	54639760	54649760	chr10	55349760	55359760	loop_1025
chr10	54969760	54979760	chr10	55349760	55359760	loop_1026
chr10	18128929	18138929	chr10	18598929	18608929	loop_1027
chr10	134713504	134723504	chr10	134933504	134943504	loop_1028
chr10	95309757	95319757	chr10	95609757	95619757	loop_1029
chr10	95309757	95319757	chr10	95569757	95579757	loop_1030
chr10	55359760	55369760	chr10	55589760	55599760	loop_1031
chr10	5052192	5062192	chr10	5471963	5481963	loop_1032
chr10	3282192	3292192	chr10	3822192	3832192	loop_1033
chr10	101309757	101319757	chr10	101459757	101469757	loop_1034
chr10	99319757	99329757	chr10	99489757	99499757	loop_1035
chr10	60709760	60719760	chr10	60989760	60999760	loop_1036
chr10	28028929	28038929	chr10	28668929	28678929	loop_1037
chr10	13822000	13832000	chr10	13992000	14002000	loop_1038
chr10	12751999	12761999	chr10	13112000	13122000	loop_1039
chr10	130828264	130838264	chr10	131128264	131138264	loop_1040
chr10	99549757	99559757	chr10	99799757	99809757	loop_1041
chr10	60539760	60549760	chr10	60989760	60999760	loop_1042
chr10	113939758	113949758	chr10	114199758	114209758	loop_1043
chr10	112359758	112369758	chr10	112649758	112659758	loop_1044
chr10	94759757	94769757	chr10	95109757	95119757	loop_1045
chr10	94639757	94649757	chr10	95109757	95119757	loop_1046
chr10	51605834	51615833	chr10	51555821	51565821	loop_1047
chr10	124889516	124899516	chr10	125129516	125139516	loop_1048
chr10	117459510	117469510	chr10	118139512	118149512	loop_1049
chr10	112829758	112839758	chr10	113119758	113129758	loop_1050
chr10	85889756	85899756	chr10	86079756	86089756	loop_1051
chr10	38308928	38318928	chr10	43115448	43125448	loop_1052
chr10	94639757	94649757	chr10	94829757	94839757	loop_1053
chr10	19698929	19708929	chr10	20068929	20078929	loop_1054
chr10	80059757	80069757	chr10	80819757	80829757	loop_1055
chr10	70129757	70139757	chr10	70519757	70529757	loop_1056
chr10	60709760	60719760	chr10	61379758	61389758	loop_1057
chr10	93249757	93259757	chr10	93669757	93679757	loop_1058
chr10	91709757	91719757	chr10	92619757	92629757	loop_1059
chr10	79969757	79979757	chr10	80819757	80829757	loop_1060
chr10	23438929	23448929	chr10	23988929	23998929	loop_1061
chr10	13202000	13212000	chr10	13482000	13492000	loop_1062
chr10	86299756	86309756	chr10	86499756	86509756	loop_1063
chr10	77049758	77059758	chr10	77419758	77429758	loop_1064
chr10	73139757	73149757	chr10	73649758	73659758	loop_1065
chr10	54569760	54579760	chr10	56159760	56169760	loop_1066
chr10	98829757	98839757	chr10	99109757	99119757	loop_1067
chr10	61859758	61869758	chr10	62409758	62419758	loop_1068
chr10	50798046	50808046	chr10	51118046	51128046	loop_1069
chr10	113509758	113519758	chr10	114069758	114079758	loop_1070
chr10	94829757	94839757	chr10	95269757	95279757	loop_1071
chr10	78299758	78309758	chr10	78739758	78749758	loop_1072
chr10	70989756	70999756	chr10	71389756	71399756	loop_1073
chr10	37718928	37728928	chr10	38038928	38048928	loop_1074
chr10	112369758	112379758	chr10	113109758	113119758	loop_1075
chr10	91179757	91189757	chr10	91549757	91559757	loop_1076
chr10	109179758	109189758	chr10	109569758	109579758	loop_1077
chr10	78389758	78399758	chr10	78739758	78749758	loop_1078
chr10	26158929	26168929	chr10	26548929	26558929	loop_1079
chr10	21808929	21818929	chr10	22608929	22618929	loop_1080
chr10	21358929	21368929	chr10	22238929	22248929	loop_1081
chr10	120319512	120329512	chr10	120779512	120789512	loop_1082
chr10	98149757	98159757	chr10	98779757	98789757	loop_1083
chr10	93049757	93059757	chr10	93669757	93679757	loop_1084
chr10	55359760	55369760	chr10	56159760	56169760	loop_1085
chr10	116229759	116239759	chr10	116879764	116889762	loop_1086
chr10	106409758	106419758	chr10	106669758	106679758	loop_1087
chr10	101979757	101989757	chr10	102689757	102699757	loop_1088
chr10	61379758	61389758	chr10	61959758	61969758	loop_1089
chr10	60709760	60719760	chr10	61329758	61339758	loop_1090
chr10	56849760	56859760	chr10	57389760	57399760	loop_1091
chr10	16151999	16161999	chr10	16811999	16821999	loop_1092
chr10	15911999	15921999	chr10	16581999	16591999	loop_1093
chr10	116929758	116939752	chr10	118139512	118149512	loop_1094
chr10	74119758	74129758	chr10	74919758	74929758	loop_1095
chr10	49868045	49878045	chr10	50718046	50728046	loop_1096
chr10	130428264	130438264	chr10	130658264	130668264	loop_1097
chr10	112499758	112509758	chr10	113119758	113129758	loop_1098
chr10	76599758	76609758	chr10	76979758	76989758	loop_1099
chr10	65799760	65809760	chr10	67939758	67949758	loop_1100
chr10	54639760	54649760	chr10	56159760	56169760	loop_1101
chr10	112359758	112369758	chr10	113359758	113369758	loop_1103
chr10	96889757	96899757	chr10	97359757	97369757	loop_1104
chr10	89409757	89419757	chr10	90309757	90319757	loop_1105
chr10	6451962	6461962	chr10	7451962	7461962	loop_1106
chr10	112499758	112509758	chr10	113349758	113359758	loop_1107
chr10	26038929	26048929	chr10	26838929	26848929	loop_1108
chr10	21148929	21158929	chr10	22228929	22238929	loop_1109
chr10	99669757	99679757	chr10	100999757	101009757	loop_1110
chr10	73359757	73369757	chr10	74089758	74099758	loop_1111
chr10	56849760	56859760	chr10	57499760	57509760	loop_1112
chr10	35528928	35538928	chr10	37068928	37078928	loop_1113
chr10	108459758	108469758	chr10	110299758	110309758	loop_1114
chr10	69059758	69069758	chr10	69529758	69539758	loop_1115
chr10	130818264	130828264	chr10	131908264	131918264	loop_1116
chr10	81129756	81139756	chr10	81359756	81369756	loop_1117
chr10	106159758	106169758	chr10	106679758	106689758	loop_1118
chr10	81289756	81299756	chr10	81979756	81989756	loop_1119
chr10	62199758	62209758	chr10	62719758	62729758	loop_1120
chr10	108549758	108559758	chr10	109569758	109579758	loop_1122
chr10	107709758	107719758	chr10	108319758	108329758	loop_1123
chr10	96719757	96729757	chr10	97119757	97129757	loop_1124
chr10	73069757	73079757	chr10	74089758	74099758	loop_1125
chr10	60029760	60039760	chr10	61889758	61899758	loop_1126
chr10	38368928	38378928	chr10	43055448	43065448	loop_1127
chr10	26618929	26628929	chr10	27168929	27178929	loop_1128
chr10	98159757	98169757	chr10	99449757	99459757	loop_1129
chr10	81279756	81289756	chr10	81899756	81909756	loop_1130
chr10	115559759	115569759	chr10	116879764	116889762	loop_1131
chr10	81529756	81539756	chr10	81689756	81699756	loop_1132
chr10	59089760	59099760	chr10	59909761	59919761	loop_1133
chr10	29668929	29678929	chr10	30878929	30888929	loop_1134
chr10	29598929	29608929	chr10	30888929	30898929	loop_1135
chr10	29568929	29578929	chr10	30908929	30918929	loop_1136
chr10	47651236	47661236	chr10	48349361	48359361	loop_1137
chr10	53179760	53189760	chr10	53719760	53729760	loop_1138
chr10	38258928	38268928	chr10	38378928	38388928	loop_1139
chr10	99219757	99229757	chr10	99369757	99379757	loop_1140
chr10	114969759	114979759	chr10	115139759	115149759	loop_1141
chr10	98149757	98159757	chr10	98309757	98319757	loop_1142
chr10	118759511	118769511	chr10	118919511	118929511	loop_1143
chr10	103049757	103059757	chr10	103189757	103199757	loop_1144
chr10	35618928	35628928	chr10	35788928	35798928	loop_1145
chr10	51485821	51495821	chr10	47651236	47661236	loop_1146
chr10	120209512	120219512	chr10	120299512	120309512	loop_1147
chr10	69419758	69429758	chr10	69529758	69539758	loop_1148
chr10	25008929	25018929	chr10	25238929	25248929	loop_1149
chr10	73069757	73079757	chr10	73329757	73339757	loop_1150
chr10	34958928	34968928	chr10	35088928	35098928	loop_1151
chr10	16881999	16891999	chr10	16991999	17001999	loop_1152
chr10	114319759	114329759	chr10	115139759	115149759	loop_1153
chr10	29818929	29828929	chr10	30018929	30028929	loop_1154
chr10	75879758	75889758	chr10	75989758	75999758	loop_1155
chr10	7161962	7171962	chr10	7451962	7461962	loop_1156
chr10	14991999	15001999	chr10	15121999	15131999	loop_1157
chr10	32478928	32488928	chr10	32628928	32638928	loop_1158
chr10	11821999	11831999	chr10	12021999	12031999	loop_1159
chr10	33188928	33198928	chr10	33288928	33298928	loop_1160
chr10	117189510	117199510	chr10	118039512	118049512	loop_1161
chr10	103929757	103939757	chr10	104109757	104119757	loop_1162
chr10	72029756	72039756	chr10	72109756	72119756	loop_1163
chr10	34948928	34958928	chr10	35258928	35268928	loop_1164
chr10	114229759	114239759	chr10	115139759	115149759	loop_1165
chr10	77159758	77169758	chr10	77409758	77419758	loop_1166
chr10	77189758	77199758	chr10	77349758	77359758	loop_1167
chr10	15141999	15151999	chr10	15201999	15211999	loop_1168
chr10	105649758	105659758	chr10	105779758	105789758	loop_1169
chr10	32538928	32548928	chr10	32658928	32668928	loop_1170
chr10	13412000	13422000	chr10	13552000	13562000	loop_1171
chr10	45415448	45425448	chr10	45465448	45475448	loop_1172
chr10	121359512	121369512	chr10	121439512	121449512	loop_1173
chr10	117109510	117119510	chr10	118139512	118149512	loop_1174
chr10	60089760	60099760	chr10	60139760	60149760	loop_1175
chr10	92189757	92199757	chr10	92349757	92359757	loop_1176
chr10	134033504	134043504	chr10	134163504	134173504	loop_1177
chr10	23598929	23608929	chr10	23728929	23738929	loop_1178
chr10	17101999	17111999	chr10	17211999	17221999	loop_1179
chr10	121059512	121069512	chr10	121169512	121179512	loop_1180
chr10	54709760	54719760	chr10	54919760	54929760	loop_1181
chr10	24678929	24688929	chr10	24798929	24808929	loop_1182
chr10	102129757	102139757	chr10	102179757	102189757	loop_1183
chr10	33188928	33198928	chr10	33238928	33248928	loop_1184
chr10	93839757	93849757	chr10	94049757	94059757	loop_1185
chr10	5062192	5072192	chr10	5132192	5142192	loop_1186
chr10	21598929	21608929	chr10	21648929	21658929	loop_1187
chr10	100219757	100229757	chr10	100999757	101009757	loop_1188
chr10	59969761	59979761	chr10	60019761	60029760	loop_1189
chr10	93839757	93849757	chr10	94189757	94199757	loop_1190
chr10	104509757	104519757	chr10	104569757	104579757	loop_1191
chr10	9251963	9261963	chr10	9331963	9341963	loop_1192
chr10	21558929	21568929	chr10	21778929	21788929	loop_1193
chr10	54649760	54659760	chr10	54709760	54719760	loop_1194
chr10	101669757	101679757	chr10	101719757	101729757	loop_1195
chr10	112504758	112509758	chr10	112649758	112654758	loop_1196
chr10	120964512	120969512	chr10	121174512	121179512	loop_1197
chr10	74854758	74859758	chr10	74914758	74919758	loop_1198
chr10	52769760	52774760	chr10	52804760	52809760	loop_1199
chr10	25928929	25933929	chr10	25968929	25973929	loop_1200
chr10	90594757	90599757	chr10	90689757	90694757	loop_1201
chr10	126388569	126393569	chr10	126428569	126433569	loop_1202
chr10	82419756	82424756	chr10	82679756	82684756	loop_1203
chr10	77794758	77799758	chr10	78059758	78064758	loop_1204
chr10	50188045	50193045	chr10	50368045	50373045	loop_1205
chr10	44165448	44170448	chr10	44880448	44885448	loop_1206
chr10	25808929	25813929	chr10	25923929	25928929	loop_1207
chr10	93519757	93524757	chr10	93664757	93669757	loop_1208
chr10	101609757	101614757	chr10	101684757	101689757	loop_1209
chr10	71559756	71564756	chr10	71614756	71619756	loop_1210
chr10	65024760	65029760	chr10	65469760	65474760	loop_1211
chr10	44800448	44805448	chr10	44875448	44880448	loop_1212
chr10	29878929	29883929	chr10	30018929	30023929	loop_1213
chr10	29418929	29423929	chr10	29523929	29528929	loop_1214
chr10	15301999	15306999	chr10	15406999	15411999	loop_1215
chr10	14576999	14581999	chr10	14861999	14866999	loop_1216
chr10	5726963	5731963	chr10	5771963	5776963	loop_1217
chr10	126333569	126338569	chr10	126428569	126433569	loop_1219
chr10	98829757	98834757	chr10	98969757	98974757	loop_1220
chr10	75169758	75174758	chr10	75254758	75259758	loop_1221
chr10	69609758	69614758	chr10	69914757	69919757	loop_1222
chr10	63659759	63664759	chr10	63804759	63809759	loop_1223
chr10	15211999	15216999	chr10	15251999	15256999	loop_1224
chr10	13342000	13347000	chr10	13387000	13392000	loop_1225
chr10	114514759	114519759	chr10	114564759	114569759	loop_1226
chr10	104914757	104919757	chr10	104949757	104954757	loop_1227
chr10	89619757	89624757	chr10	90309757	90314757	loop_1228
chr10	70309757	70314757	chr10	70479757	70484757	loop_1229
chr10	18523929	18528929	chr10	18598929	18603929	loop_1230
chr10	655940	660940	chr10	705940	710940	loop_1231
chr10	105374757	105379757	chr10	105419758	105424758	loop_1232
chr10	104849757	104854757	chr10	104999757	105004757	loop_1233
chr10	64924760	64929760	chr10	65524760	65529760	loop_1234
chr10	49648043	49653043	chr10	49713043	49718043	loop_1235
chr10	29933929	29938929	chr10	30023929	30028929	loop_1236
chr10	123369514	123374514	chr10	123489515	123494515	loop_1237
chr10	71559756	71564756	chr10	71669756	71674756	loop_1238
chr10	63509758	63514758	chr10	63659759	63664759	loop_1239
chr10	62419758	62424758	chr10	62489758	62494758	loop_1240
chr10	30288929	30293929	chr10	30523929	30528929	loop_1241
chr10	123899515	123904515	chr10	123964515	123969515	loop_1242
chr10	115464759	115469759	chr10	115859759	115864759	loop_1243
chr10	77159758	77164758	chr10	77354758	77359758	loop_1244
chr10	76579758	76584758	chr10	76779758	76784758	loop_1245
chr10	52829760	52834760	chr10	52999760	53004760	loop_1246
chr10	5137192	5142192	chr10	5321963	5326963	loop_1247
chr10	99674757	99679757	chr10	99799757	99804757	loop_1248
chr10	89619757	89624757	chr10	89869757	89874757	loop_1249
chr10	50613046	50618046	chr10	50723046	50728046	loop_1250
chr10	53559760	53564760	chr10	53619760	53624760	loop_1251
chr10	28968929	28973929	chr10	29063929	29068929	loop_1252
chr10	25808929	25813929	chr10	25968929	25973929	loop_1253
chr10	24278929	24283929	chr10	24648929	24653929	loop_1254
chr10	12081999	12086999	chr10	12166999	12171999	loop_1255
chr10	5321963	5326963	chr10	5421963	5426963	loop_1256
chr10	102969757	102974757	chr10	103199757	103204757	loop_1257
chr10	92164757	92169757	chr10	92349757	92354757	loop_1258
chr10	21653929	21658929	chr10	21783929	21788929	loop_1259
chr10	15251999	15256999	chr10	15411999	15416999	loop_1260
chr10	76869758	76874758	chr10	76989758	76994758	loop_1261
chr10	65224760	65229760	chr10	65389760	65394760	loop_1262
chr10	62574758	62579758	chr10	63039758	63044758	loop_1263
chr10	54404760	54409760	chr10	54484760	54489760	loop_1264
chr10	49568043	49573043	chr10	49713043	49718043	loop_1265
chr10	29673929	29678929	chr10	29733929	29738929	loop_1266
chr10	14536999	14541999	chr10	14861999	14866999	loop_1267
chr10	121509512	121514512	chr10	121614512	121619512	loop_1268
chr10	116634759	116639759	chr10	116884764	116889762	loop_1269
chr10	114324759	114329759	chr10	114369759	114374759	loop_1270
chr10	104259757	104264757	chr10	104399757	104404757	loop_1271
chr10	102094757	102099757	chr10	102274757	102279757	loop_1272
chr10	97049757	97054757	chr10	97119757	97124757	loop_1273
chr10	95674757	95679757	chr10	96079757	96084757	loop_1274
chr10	76189758	76194758	chr10	76344758	76349758	loop_1275
chr10	73714758	73719758	chr10	73804758	73809758	loop_1276
chr10	28718929	28723929	chr10	28783929	28788929	loop_1277
chr10	27438929	27443929	chr10	27528929	27533929	loop_1278
chr10	26623929	26628929	chr10	26843929	26848929	loop_1279
chr10	126753569	126758569	chr10	126838569	126843569	loop_1280
chr10	121364512	121369512	chr10	121614512	121619512	loop_1281
chr10	116314759	116319759	chr10	116364759	116369759	loop_1282
chr10	99929757	99934757	chr10	100064757	100069757	loop_1283
chr10	103829757	103834757	chr10	103874757	103879757	loop_1284
chr10	96889757	96894757	chr10	96939757	96944757	loop_1285
chr10	80824757	80829757	chr10	80944757	80949757	loop_1286
chr10	73269757	73274757	chr10	73364757	73369757	loop_1287
chr10	72969757	72974757	chr10	73029757	73034757	loop_1288
chr10	29733929	29738929	chr10	29783929	29788929	loop_1289
chr10	13247000	13252000	chr10	13342000	13347000	loop_1290
chr10	975940	980940	chr10	1030940	1035940	loop_1291
chr10	117554511	117559511	chr10	118044512	118049512	loop_1292
chr10	91904757	91909757	chr10	92349757	92354757	loop_1293
chr10	73889758	73894758	chr10	74094758	74099758	loop_1294
chr10	64349759	64354759	chr10	64914760	64919760	loop_1295
chr10	20103929	20108929	chr10	20558929	20563929	loop_1296
chr10	3237192	3242192	chr10	4812192	4817192	loop_1297
chr10	88514757	88519757	chr10	88599757	88604757	loop_1298
chr10	86019756	86024756	chr10	86129756	86134756	loop_1299
chr10	72304756	72309756	chr10	72639757	72644757	loop_1300
chr10	71184756	71189756	chr10	71264756	71269756	loop_1301
chr10	64974760	64979760	chr10	65224760	65229760	loop_1302
chr10	54499760	54504760	chr10	54534760	54539760	loop_1303
chr10	33618928	33623928	chr10	34923928	34928928	loop_1304
chr10	129703264	129708264	chr10	129808264	129813264	loop_1305
chr10	116229759	116234759	chr10	116539759	116544759	loop_1306
chr10	82454756	82459756	chr10	82679756	82684756	loop_1307
chr10	80829757	80834757	chr10	80869757	80874757	loop_1308
chr10	75714758	75719758	chr10	75814758	75819758	loop_1309
chr10	69969757	69974757	chr10	70059757	70064757	loop_1310
chr10	63509758	63514758	chr10	63594758	63599759	loop_1311
chr10	61724758	61729758	chr10	61779758	61784758	loop_1312
chr10	28028929	28033929	chr10	28463929	28468929	loop_1313
chr10	10631963	10636963	chr10	10716963	10721963	loop_1314
chr10	118439511	118444511	chr10	118934511	118939511	loop_1315
chr10	75644758	75649758	chr10	75839758	75844758	loop_1316
chr10	73074757	73079757	chr10	73134757	73139757	loop_1317
chr10	60059760	60064760	chr10	60144760	60149760	loop_1318
chr10	29878929	29883929	chr10	30143929	30148929	loop_1319
chr10	675940	680940	chr10	730940	735940	loop_1320
chr10	135073504	135078504	chr10	135118504	135123504	loop_1321
chr10	127668569	127673569	chr10	128188569	128193569	loop_1322
chr10	112679758	112684758	chr10	112774758	112779758	loop_1323
chr10	103929757	103934757	chr10	103979757	103984757	loop_1324
chr10	52759760	52764760	chr10	53179760	53184760	loop_1325
chr10	44565448	44570448	chr10	44670448	44675448	loop_1326
chr10	13412000	13417000	chr10	13627000	13632000	loop_1327
chr10	101604757	101609757	chr10	101859757	101864757	loop_1328
chr10	93254757	93259757	chr10	93449757	93454757	loop_1329
chr10	73244757	73249757	chr10	73364757	73369757	loop_1330
chr10	24933929	24938929	chr10	25003929	25008929	loop_1331
chr10	21783929	21788929	chr10	22013929	22018929	loop_1332
chr10	21148929	21153929	chr10	21553929	21558929	loop_1333
chr10	17161999	17166999	chr10	17241999	17246999	loop_1334
chr10	9891963	9896963	chr10	10716963	10721963	loop_1335
chr10	5057192	5062192	chr10	5321963	5326963	loop_1336
chr10	104594757	104599757	chr10	104999757	105004757	loop_1337
chr10	73889758	73894758	chr10	73974758	73979758	loop_1338
chr10	65629760	65634760	chr10	65734760	65739760	loop_1339
chr10	30823929	30828929	chr10	30873929	30878929	loop_1340
chr10	22288929	22293929	chr10	22538929	22543929	loop_1341
chr10	21363929	21368929	chr10	21458929	21463929	loop_1342
chr10	135138504	135143504	chr10	135183504	135188504	loop_1343
chr10	115279759	115284759	chr10	115319759	115324759	loop_1344
chr10	102919757	102924757	chr10	103329757	103334757	loop_1345
chr10	76004758	76009758	chr10	76994758	76999758	loop_1346
chr10	73069757	73074757	chr10	73464757	73469757	loop_1347
chr10	61619758	61624758	chr10	61804758	61809758	loop_1348
chr10	60999760	61004760	chr10	61334758	61339758	loop_1349
chr10	26973929	26978929	chr10	27168929	27173929	loop_1350
chr10	22883929	22888929	chr10	22998929	23003929	loop_1351
chr10	22293929	22298929	chr10	23273929	23278929	loop_1352
chr10	89414757	89419757	chr10	89529757	89534757	loop_1353
chr10	89414757	89419757	chr10	89494757	89499757	loop_1354
chr10	35923928	35928928	chr10	37063928	37068928	loop_1355
chr10	22288929	22293929	chr10	22603929	22608929	loop_1356
chr10	34953928	34958928	chr10	35028928	35033928	loop_1357
chr10	12166999	12171999	chr10	12236999	12241999	loop_1358
chr10	111639758	111644758	chr10	111764758	111769758	loop_1359
chr10	105174757	105179757	chr10	105349757	105354757	loop_1360
chr10	94839757	94844757	chr10	95044757	95049757	loop_1361
chr10	65479760	65484760	chr10	65574760	65579760	loop_1362
chr10	28913929	28918929	chr10	29588929	29593929	loop_1363
chr10	6051963	6056963	chr10	6126963	6131963	loop_1364
chr10	5721963	5726963	chr10	5851963	5856963	loop_1365
chr10	124889516	124894516	chr10	125314516	125319516	loop_1366
chr10	111894758	111899758	chr10	112304758	112309758	loop_1367
chr10	102969757	102974757	chr10	103224757	103229757	loop_1368
chr10	102319757	102324757	chr10	102499757	102504757	loop_1369
chr10	88159757	88164757	chr10	88279757	88284757	loop_1370
chr10	65224760	65229760	chr10	65469760	65474760	loop_1371
chr10	32153928	32158928	chr10	32293928	32298928	loop_1372
chr10	5851963	5856963	chr10	5911963	5916963	loop_1373
chr10	126213569	126218569	chr10	126513569	126518569	loop_1374
chr10	123904515	123909515	chr10	124014515	124019515	loop_1375
chr10	121044512	121049512	chr10	121129512	121134512	loop_1376
chr10	111679758	111684758	chr10	111764758	111769758	loop_1377
chr10	105244757	105249757	chr10	105349757	105354757	loop_1378
chr10	91234757	91239757	chr10	91309757	91314757	loop_1379
chr10	79804758	79809758	chr10	80059757	80064757	loop_1380
chr10	62639758	62644758	chr10	62719758	62724758	loop_1381
chr10	35623928	35628928	chr10	35753928	35758928	loop_1382
chr10	24278929	24283929	chr10	24803929	24808929	loop_1383
chr10	23628929	23633929	chr10	23728929	23733929	loop_1384
chr10	14596999	14601999	chr10	14691999	14696999	loop_1385
chr10	6241963	6246963	chr10	6331963	6336963	loop_1386
chr10	103594757	103599757	chr10	103829757	103834757	loop_1387
chr10	101189757	101194757	chr10	101304757	101309757	loop_1388
chr10	64024759	64029759	chr10	64154759	64159759	loop_1389
chr10	59934761	59939761	chr10	60144760	60149760	loop_1390
chr10	54649760	54654760	chr10	54764760	54769760	loop_1391
chr10	28953929	28958929	chr10	29278929	29283929	loop_1392
chr10	16866999	16871999	chr10	17471999	17476999	loop_1393
chr10	7911963	7916963	chr10	9246963	9251963	loop_1394
chr10	122704513	122709513	chr10	123369514	123374514	loop_1395
chr10	73154757	73159757	chr10	73454757	73459757	loop_1396
chr10	44565448	44570448	chr10	44800448	44805448	loop_1397
chr10	3282192	3287192	chr10	4697192	4702192	loop_1398
chr10	350940	355940	chr10	415940	420940	loop_1399
chr10	128528569	128533569	chr10	128588569	128593569	loop_1400
chr10	101724757	101729757	chr10	101904757	101909757	loop_1401
chr10	76344758	76349758	chr10	76779758	76784758	loop_1402
chr10	65279760	65284760	chr10	65469760	65474760	loop_1403
chr10	54709760	54714760	chr10	54969760	54974760	loop_1404
chr10	34953928	34958928	chr10	35313928	35318928	loop_1405
chr10	555940	560940	chr10	730940	735940	loop_1406
chr10	104149757	104154757	chr10	104339757	104344757	loop_1407
chr10	103029757	103034757	chr10	103199757	103204757	loop_1408
chr10	90694757	90699757	chr10	90974757	90979757	loop_1409
chr10	76024758	76029758	chr10	76579758	76584758	loop_1410
chr10	71399756	71404756	chr10	71474756	71479756	loop_1411
chr10	61619758	61624758	chr10	61724758	61729758	loop_1412
chr10	27843929	27848929	chr10	28528929	28533929	loop_1413
chr10	555940	560940	chr10	830940	835940	loop_1414
chr10	94049757	94054757	chr10	94189757	94194757	loop_1415
chr10	93514757	93519757	chr10	93579757	93584757	loop_1416
chr10	77679758	77684758	chr10	77789758	77794758	loop_1417
chr10	76499758	76504758	chr10	76579758	76584758	loop_1418
chr10	70309757	70314757	chr10	70654756	70659756	loop_1419
chr10	50323045	50328045	chr10	50503045	50508045	loop_1420
chr10	50208045	50213045	chr10	50323045	50328045	loop_1421
chr10	31318929	31323929	chr10	31418929	31423929	loop_1422
chr10	3237192	3242192	chr10	4697192	4702192	loop_1423
chr10	90594757	90599757	chr10	90749757	90754757	loop_1424
chr10	81004757	81009757	chr10	81104756	81109756	loop_1425
chr10	76024758	76029758	chr10	76344758	76349758	loop_1426
chr10	63884759	63889759	chr10	63934759	63939759	loop_1427
chr10	49423043	49428043	chr10	49498043	49503043	loop_1428
chr10	44670448	44675448	chr10	44875448	44880448	loop_1429
chr10	21783929	21788929	chr10	22238929	22243929	loop_1430
chr10	13137000	13142000	chr10	13342000	13347000	loop_1431
chr10	124099515	124104515	chr10	124324516	124329516	loop_1432
chr10	11556999	11561999	chr10	11651999	11656999	loop_1433
chr10	99929757	99934757	chr10	99999757	100004757	loop_1434
chr10	79804758	79809758	chr10	80954757	80959757	loop_1435
chr10	69609758	69614758	chr10	69964757	69969757	loop_1436
chr10	53449760	53454760	chr10	53719760	53724760	loop_1437
chr10	27843929	27848929	chr10	28463929	28468929	loop_1438
chr10	25008929	25013929	chr10	25303929	25308929	loop_1439
chr10	15626999	15631999	chr10	15756999	15761999	loop_1440
chr10	6456962	6461962	chr10	6706962	6711962	loop_1441
chr10	5002192	5007192	chr10	5047192	5052192	loop_1442
chr10	114564759	114569759	chr10	114709759	114714759	loop_1443
chr10	96039757	96044757	chr10	96199757	96204757	loop_1444
chr10	78059758	78064758	chr10	78304758	78309758	loop_1445
chr10	72219756	72224756	chr10	72304756	72309756	loop_1446
chr10	63659759	63664759	chr10	64004759	64009759	loop_1447
chr10	35928928	35933928	chr10	37008928	37013928	loop_1448
chr10	15761999	15766999	chr10	15861999	15866999	loop_1449
chr10	15471999	15476999	chr10	15861999	15866999	loop_1450
chr10	134273504	134278504	chr10	134348504	134353504	loop_1451
chr10	124409516	124414516	chr10	124459516	124464516	loop_1452
chr10	104594757	104599757	chr10	104829757	104834757	loop_1453
chr10	102429757	102434757	chr10	102494757	102499757	loop_1454
chr10	99094757	99099757	chr10	99154757	99159757	loop_1455
chr10	78924758	78929758	chr10	79469758	79474758	loop_1456
chr10	73074757	73079757	chr10	73369757	73374757	loop_1457
chr10	61384758	61389758	chr10	61664758	61669758	loop_1458
chr10	31318929	31323929	chr10	31603929	31608929	loop_1459
chr10	31073929	31078929	chr10	31318929	31323929	loop_1460
chr10	114479759	114484759	chr10	114709759	114714759	loop_1461
chr10	101149757	101154757	chr10	101304757	101309757	loop_1462
chr10	92044757	92049757	chr10	92409757	92414757	loop_1463
chr10	91904757	91909757	chr10	92409757	92414757	loop_1464
chr10	76579758	76584758	chr10	76854758	76859758	loop_1465
chr10	44565448	44570448	chr10	44875448	44880448	loop_1466
chr10	44185448	44190448	chr10	44800448	44805448	loop_1467
chr10	18198929	18203929	chr10	18503929	18508929	loop_1468
chr10	13412000	13417000	chr10	13817000	13822000	loop_1469
chr10	5726963	5731963	chr10	5911963	5916963	loop_1470
chr10	3282192	3287192	chr10	4807192	4812192	loop_1471
chr10	115469759	115474759	chr10	115544759	115549759	loop_1472
chr10	82419756	82424756	chr10	82774756	82779756	loop_1473
chr10	82419756	82424756	chr10	82619756	82624756	loop_1474
chr10	79969757	79974757	chr10	80954757	80959757	loop_1475
chr10	74119758	74124758	chr10	74634758	74639758	loop_1476
chr10	53454760	53459760	chr10	53634760	53639760	loop_1477
chr10	52819760	52824760	chr10	53719760	53724760	loop_1478
chr10	44165448	44170448	chr10	44805448	44810448	loop_1479
chr10	23598929	23603929	chr10	23943929	23948929	loop_1480
chr10	14646999	14651999	chr10	14871999	14876999	loop_1481
chr10	129703264	129708264	chr10	129863264	129868264	loop_1482
chr10	118574511	118579511	chr10	118759511	118764511	loop_1483
chr10	118554511	118559511	chr10	118829511	118834511	loop_1484
chr10	103029757	103034757	chr10	103329757	103334757	loop_1485
chr10	80729757	80734757	chr10	80954757	80959757	loop_1486
chr10	62199758	62204758	chr10	62524758	62529758	loop_1487
chr10	49648043	49653043	chr10	49863045	49868045	loop_1488
chr10	43245448	43250448	chr10	43600448	43605448	loop_1489
chr10	27843929	27848929	chr10	27943929	27948929	loop_1490
chr10	13827000	13832000	chr10	14131999	14136999	loop_1491
chr10	115929759	115934759	chr10	116159759	116164759	loop_1492
chr10	105174757	105179757	chr10	105444758	105449758	loop_1493
chr10	101604757	101609757	chr10	101999757	102004757	loop_1494
chr10	95674757	95679757	chr10	96199757	96204757	loop_1495
chr10	80059757	80064757	chr10	80414757	80419757	loop_1496
chr10	64349759	64354759	chr10	64839760	64844760	loop_1497
chr10	60999760	61004760	chr10	61224758	61229758	loop_1498
chr10	29663929	29668929	chr10	29783929	29788929	loop_1499
chr10	23818929	23823929	chr10	23943929	23948929	loop_1500
chr10	124194516	124199516	chr10	124324516	124329516	loop_1501
chr10	123499515	123504515	chr10	123644515	123649515	loop_1502
chr10	103359757	103364757	chr10	103454757	103459757	loop_1503
chr10	97774757	97779757	chr10	97954756	97959756	loop_1504
chr10	91019757	91024757	chr10	91319757	91324757	loop_1505
chr10	85909756	85914756	chr10	85964756	85969756	loop_1506
chr10	73654758	73659758	chr10	73804758	73809758	loop_1507
chr10	69644758	69649758	chr10	70089757	70094757	loop_1508
chr10	44880448	44885448	chr10	45360448	45365448	loop_1509
chr10	6051963	6056963	chr10	6441962	6446962	loop_1510
chr10	134193504	134198504	chr10	134448504	134453504	loop_1511
chr10	123729515	123734515	chr10	123869515	123874515	loop_1512
chr10	73809758	73814758	chr10	74094758	74099758	loop_1513
chr10	64924760	64929760	chr10	65024760	65029760	loop_1514
chr10	62899758	62904758	chr10	63039758	63044758	loop_1515
chr10	50188045	50193045	chr10	50718046	50723046	loop_1516
chr10	31068929	31073929	chr10	31773929	31778929	loop_1517
chr10	27843929	27848929	chr10	28668929	28673929	loop_1518
chr10	25398929	25403929	chr10	25968929	25973929	loop_1519
chr10	18393929	18398929	chr10	18498929	18503929	loop_1520
chr10	6621962	6626962	chr10	6691962	6696962	loop_1521
chr10	125339516	125344516	chr10	126073569	126078569	loop_1522
chr10	124739516	124744516	chr10	124909516	124914516	loop_1523
chr10	117714511	117719511	chr10	118029512	118034512	loop_1524
chr10	71399756	71404756	chr10	71559756	71564756	loop_1525
chr10	54574760	54579760	chr10	54709760	54714760	loop_1526
chr10	28028929	28033929	chr10	28528929	28533929	loop_1527
chr10	10271963	10276963	chr10	10716963	10721963	loop_1528
chr10	104484757	104489757	chr10	104819757	104824757	loop_1529
chr10	104259757	104264757	chr10	104474757	104479757	loop_1530
chr10	93054757	93059757	chr10	93449757	93454757	loop_1531
chr10	93054757	93059757	chr10	93394757	93399757	loop_1532
chr10	74124758	74129758	chr10	74324758	74329758	loop_1533
chr10	73069757	73074757	chr10	73654758	73659758	loop_1534
chr10	61859758	61864758	chr10	62189758	62194758	loop_1535
chr10	19698929	19703929	chr10	21053929	21058929	loop_1536
chr10	7796963	7801963	chr10	9341963	9346963	loop_1537
chr10	116229759	116234759	chr10	116459759	116464759	loop_1538
chr10	97774757	97779757	chr10	98054757	98059757	loop_1539
chr10	95314757	95319757	chr10	95434757	95439757	loop_1540
chr10	76494758	76499758	chr10	76779758	76784758	loop_1541
chr10	74119758	74124758	chr10	74819758	74824758	loop_1542
chr10	74119758	74124758	chr10	74449758	74454758	loop_1543
chr10	62304758	62309758	chr10	62529758	62534758	loop_1544
chr10	79969757	79974757	chr10	80414757	80419757	loop_1545
chr10	71399756	71404756	chr10	71669756	71674756	loop_1546
chr10	64349759	64354759	chr10	64574760	64579760	loop_1547
chr10	64194759	64199759	chr10	64914760	64919760	loop_1548
chr10	52829760	52834760	chr10	53279760	53284760	loop_1549
chr10	21143929	21148929	chr10	21363929	21368929	loop_1550
chr10	18198929	18203929	chr10	18598929	18603929	loop_1551
chr10	9891963	9896963	chr10	10096963	10101963	loop_1552
chr10	124799516	124804516	chr10	125314516	125319516	loop_1553
chr10	102499757	102504757	chr10	102634757	102639757	loop_1554
chr10	101149757	101154757	chr10	101469757	101474757	loop_1555
chr10	87754757	87759757	chr10	88134757	88139757	loop_1556
chr10	77674758	77679758	chr10	78059758	78064758	loop_1557
chr10	76189758	76194758	chr10	76579758	76584758	loop_1558
chr10	74629758	74634758	chr10	74819758	74824758	loop_1559
chr10	72219756	72224756	chr10	72514756	72519756	loop_1560
chr10	35103928	35108928	chr10	35253928	35258928	loop_1561
chr10	22858929	22863929	chr10	23273929	23278929	loop_1562
chr10	17646999	17651999	chr10	18503929	18508929	loop_1563
chr10	135138504	135143504	chr10	135333504	135338504	loop_1564
chr10	134198504	134203504	chr10	134348504	134353504	loop_1565
chr10	129513264	129518264	chr10	129863264	129868264	loop_1566
chr10	127663569	127668569	chr10	128073569	128078569	loop_1567
chr10	113514758	113519758	chr10	113894758	113899758	loop_1568
chr10	91714757	91719757	chr10	91899757	91904757	loop_1569
chr10	82199756	82204756	chr10	82419756	82424756	loop_1570
chr10	71179756	71184756	chr10	71394756	71399756	loop_1571
chr10	64924760	64929760	chr10	65574760	65579760	loop_1572
chr10	50188045	50193045	chr10	50508045	50513045	loop_1573
chr10	17296999	17301999	chr10	17471999	17476999	loop_1574
chr10	5022192	5027192	chr10	5421963	5426963	loop_1575
chr10	3827192	3832192	chr10	4172192	4177192	loop_1576
chr10	102189757	102194757	chr10	102639757	102644757	loop_1577
chr10	93149757	93154757	chr10	93399757	93404757	loop_1578
chr10	90324757	90329757	chr10	90549757	90554757	loop_1579
chr10	75644758	75649758	chr10	75989758	75994758	loop_1580
chr10	75019758	75024758	chr10	75399758	75404758	loop_1581
chr10	54709760	54714760	chr10	55354760	55359760	loop_1582
chr10	54639760	54644760	chr10	54969760	54974760	loop_1583
chr10	35928928	35933928	chr10	36198928	36203928	loop_1584
chr10	123369514	123374514	chr10	123639515	123644515	loop_1585
chr10	107709758	107714758	chr10	107934758	107939758	loop_1586
chr10	90594757	90599757	chr10	90974757	90979757	loop_1587
chr10	69614758	69619758	chr10	70059757	70064757	loop_1588
chr10	61994758	61999758	chr10	62404758	62409758	loop_1589
chr10	60999760	61004760	chr10	61564758	61569758	loop_1590
chr10	49863045	49868045	chr10	50368045	50373045	loop_1591
chr10	31888928	31893928	chr10	32048928	32053928	loop_1592
chr10	23443929	23448929	chr10	23818929	23823929	loop_1593
chr10	17646999	17651999	chr10	18393929	18398929	loop_1594
chr10	88019757	88024757	chr10	88124757	88129757	loop_1595
chr10	68684758	68689758	chr10	69064758	69069758	loop_1596
chr10	61384758	61389758	chr10	61789758	61794758	loop_1597
chr10	52829760	52834760	chr10	53449760	53454760	loop_1598
chr10	35283928	35288928	chr10	35503928	35508928	loop_1599
chr10	32543928	32548928	chr10	32733928	32738928	loop_1600
chr10	25398929	25403929	chr10	25518929	25523929	loop_1601
chr10	20098929	20103929	chr10	21053929	21058929	loop_1602
chr10	12301999	12306999	chr10	13112000	13117000	loop_1603
chr10	127553569	127558569	chr10	128188569	128193569	loop_1604
chr10	116059759	116064759	chr10	116304759	116309759	loop_1605
chr10	92354757	92359757	chr10	92614757	92619757	loop_1606
chr10	73654758	73659758	chr10	74094758	74099758	loop_1607
chr10	61619758	61624758	chr10	61969758	61974758	loop_1608
chr10	54649760	54654760	chr10	55599760	55604760	loop_1609
chr10	49863045	49868045	chr10	50183045	50188045	loop_1610
chr10	12301999	12306999	chr10	12942000	12947000	loop_1611
chr10	7566962	7571962	chr10	9341963	9346963	loop_1612
chr10	7566962	7571962	chr10	7796963	7801963	loop_1613
chr10	5481963	5486963	chr10	5911963	5916963	loop_1614
chr10	3822192	3827192	chr10	4697192	4702192	loop_1615
chr10	134648504	134653504	chr10	134938504	134943504	loop_1616
chr10	113874758	113879758	chr10	114074758	114079758	loop_1617
chr10	98154757	98159757	chr10	98589757	98594757	loop_1618
chr10	94644757	94649757	chr10	95044757	95049757	loop_1619
chr10	94274757	94279757	chr10	94634757	94639757	loop_1620
chr10	79804758	79809758	chr10	80414757	80419757	loop_1621
chr10	22278929	22283929	chr10	23353929	23358929	loop_1622
chr10	120959512	120964512	chr10	121349512	121354512	loop_1623
chr10	108464758	108469758	chr10	109569758	109574758	loop_1624
chr10	105879758	105884758	chr10	106109758	106114758	loop_1625
chr10	105804758	105809758	chr10	106109758	106114758	loop_1626
chr10	102099757	102104757	chr10	102639757	102644757	loop_1627
chr10	94764757	94769757	chr10	95049757	95054757	loop_1628
chr10	32143928	32148928	chr10	32498928	32503928	loop_1629
chr10	22278929	22283929	chr10	22713929	22718929	loop_1630
chr10	12301999	12306999	chr10	12526999	12531999	loop_1631
chr10	11461999	11466999	chr10	11796999	11801999	loop_1632
chr10	10721963	10726963	chr10	11076963	11081963	loop_1633
chr10	7981963	7986963	chr10	9321963	9326963	loop_1634
chr10	132958263	132963263	chr10	133617336	133622336	loop_1635
chr10	118384511	118389511	chr10	118544511	118549511	loop_1636
chr10	100224757	100229757	chr10	100419757	100424757	loop_1637
chr10	91904757	91909757	chr10	92619757	92624757	loop_1638
chr10	77794758	77799758	chr10	78304758	78309758	loop_1639
chr10	69279758	69284758	chr10	69539758	69544758	loop_1640
chr10	54574760	54579760	chr10	54964760	54969760	loop_1641
chr10	104594757	104599757	chr10	105089757	105094757	loop_1642
chr10	62729758	62734758	chr10	63039758	63044758	loop_1643
chr10	61994758	61999758	chr10	62524758	62529758	loop_1644
chr10	35918928	35923928	chr10	37168928	37173928	loop_1645
chr10	32143928	32148928	chr10	32643928	32648928	loop_1646
chr10	2972192	2977192	chr10	3082192	3087192	loop_1647
chr10	112834758	112839758	chr10	113354758	113359758	loop_1648
chr10	99669757	99674757	chr10	100064757	100069757	loop_1649
chr10	76179758	76184758	chr10	76859758	76864758	loop_1650
chr10	73654758	73659758	chr10	73979758	73984758	loop_1651
chr10	64194759	64199759	chr10	64839760	64844760	loop_1652
chr10	21783929	21788929	chr10	23273929	23278929	loop_1653
chr10	14536999	14541999	chr10	15146999	15151999	loop_1654
chr10	124054515	124059515	chr10	124459516	124464516	loop_1655
chr10	92044757	92049757	chr10	92619757	92624757	loop_1656
chr10	84569756	84574756	chr10	85629756	85634756	loop_1657
chr10	82199756	82204756	chr10	82679756	82684756	loop_1658
chr10	73074757	73079757	chr10	73804758	73809758	loop_1659
chr10	26893929	26898929	chr10	27168929	27173929	loop_1660
chr10	7911963	7916963	chr10	8911963	8916963	loop_1661
chr10	107554758	107559758	chr10	107934758	107939758	loop_1662
chr10	70994756	70999756	chr10	71264756	71269756	loop_1663
chr10	59094760	59099760	chr10	59414760	59419760	loop_1664
chr10	7791963	7796963	chr10	9241963	9246963	loop_1665
chr10	38263928	38268928	chr10	38643928	38648928	loop_1667
chr10	59094760	59099760	chr10	59824760	59829760	loop_1668
chr10	17776999	17781999	chr10	18598929	18603929	loop_1669
chr10	125754516	125759516	chr10	126433569	126438569	loop_1671
chr10	108384758	108389758	chr10	110304758	110309758	loop_1672
chr10	96719757	96724757	chr10	96999757	97004757	loop_1673
chr10	87304757	87309757	chr10	88134757	88139757	loop_1674
chr10	9891963	9896963	chr10	11076963	11081963	loop_1675
chr10	38538928	38543928	chr10	38653928	38658928	loop_1676
chr10	127668569	127673569	chr10	128433569	128438569	loop_1677
chr10	116309759	116314759	chr10	116889762	116894763	loop_1678
chr10	51939760	51944760	chr10	52514760	52519760	loop_1679
chr10	128603569	128608569	chr10	128808264	128813264	loop_1680
chr10	5481963	5486963	chr10	5541963	5546963	loop_1681
chr10	93179757	93184757	chr10	93224757	93229757	loop_1682
chr10	180940	185940	chr10	220940	225940	loop_1683
chr10	49818045	49823045	chr10	49858045	49863045	loop_1684
chr10	112369758	112374758	chr10	112429758	112434758	loop_1685
chr10	61389758	61394758	chr10	61464758	61469758	loop_1686
chr10	103449757	103454757	chr10	103539757	103544757	loop_1687
chr10	80059757	80064757	chr10	80164757	80169757	loop_1688
chr10	128593569	128598569	chr10	128768264	128773264	loop_1689
chr10	81319756	81324756	chr10	81364756	81369756	loop_1690
chr10	73244757	73249757	chr10	73324757	73329757	loop_1691
chr10	92669757	92674757	chr10	92724757	92729757	loop_1692
chr10	88469757	88474757	chr10	88514757	88519757	loop_1693
chr10	120429512	120434512	chr10	120464512	120469512	loop_1694
chr10	90639757	90644757	chr10	90679757	90684757	loop_1695
chr10	101804757	101809757	chr10	101904757	101909757	loop_1696
chr10	88159757	88164757	chr10	88204757	88209757	loop_1697
chr10	99999757	100004757	chr10	100064757	100069757	loop_1698
chr10	24928929	24933929	chr10	25368929	25373929	loop_1699
chr10	122699513	122704513	chr10	123489515	123494515	loop_1700
chr10	93579757	93584757	chr10	93614757	93619757	loop_1701
chr10	32153928	32158928	chr10	32208928	32213928	loop_1702
chr10	71084756	71089756	chr10	71134756	71139756	loop_1703
chr10	63594758	63599759	chr10	63659759	63664759	loop_1704
chr10	92669757	92674757	chr10	93009757	93014757	loop_1705
chr10	92554757	92559757	chr10	92604757	92609757	loop_1706
chr10	73154757	73159757	chr10	73329757	73334757	loop_1707
chr10	102319757	102324757	chr10	102639757	102644757	loop_1708
chr10	96889757	96894757	chr10	97119757	97124757	loop_1709
chr10	7981963	7986963	chr10	8076963	8081963	loop_1710
chr10	123809515	123814515	chr10	123869515	123874515	loop_1711
chr10	28948929	28953929	chr10	29418929	29423929	loop_1712
chr10	28818929	28823929	chr10	28873929	28878929	loop_1713
chr10	44165448	44170448	chr10	45360448	45365448	loop_1714
chr10	33243928	33248928	chr10	33293928	33298928	loop_1715
chr10	62004758	62009758	chr10	62049758	62054758	loop_1716
chr10	49568043	49573043	chr10	49648043	49653043	loop_1717
chr10	92044757	92049757	chr10	92349757	92354757	loop_1718
chr10	65279760	65284760	chr10	65384760	65389760	loop_1719
chr10	103649757	103654757	chr10	103769757	103774757	loop_1720
chr10	102969757	102974757	chr10	103049757	103054757	loop_1721
chr10	121444512	121449512	chr10	121614512	121619512	loop_1722
chr10	105799758	105804758	chr10	105964758	105969758	loop_1723
chr10	49568043	49573043	chr10	49863045	49868045	loop_1724
chr10	129513264	129518264	chr10	129648264	129653264	loop_1725
chr10	52544760	52549760	chr10	52649760	52654760	loop_1726
chr10	50433045	50438045	chr10	50503045	50508045	loop_1727
chr10	124054515	124059515	chr10	124324516	124329516	loop_1728
chr10	96889757	96894757	chr10	96999757	97004757	loop_1729
chr10	24928929	24933929	chr10	25278929	25283929	loop_1730
chr10	18428929	18433929	chr10	18503929	18508929	loop_1731
chr10	29418929	29423929	chr10	29588929	29593929	loop_1732
chr10	80839757	80844757	chr10	80904757	80909757	loop_1733
chr10	13527000	13532000	chr10	13567000	13572000	loop_1734
chr10	103359757	103364757	chr10	103539757	103544757	loop_1735
chr10	79149758	79154758	chr10	79399758	79404758	loop_1736
chr10	61664758	61669758	chr10	61789758	61794758	loop_1737
chr10	101189757	101194757	chr10	101374757	101379757	loop_1738
chr10	81319756	81324756	chr10	81684756	81689756	loop_1739
chr10	124099515	124104515	chr10	124194516	124199516	loop_1740
chr10	103599757	103604757	chr10	103764757	103769757	loop_1741
chr10	20103929	20108929	chr10	20218929	20223929	loop_1742
chr10	13412000	13417000	chr10	13482000	13487000	loop_1743
chr10	93409757	93414757	chr10	93449757	93454757	loop_1744
chr10	75499758	75504758	chr10	75539758	75544758	loop_1745
chr10	118974511	118979511	chr10	119074511	119079511	loop_1746
chr10	75644758	75649758	chr10	75814758	75819758	loop_1747
chr10	102099757	102104757	chr10	102134757	102139757	loop_1748
chr10	82419756	82424756	chr10	82454756	82459756	loop_1749
chr10	123314514	123319514	chr10	123354514	123359514	loop_1750
chr10	45360448	45365448	chr10	45405448	45410448	loop_1751
chr10	32343928	32348928	chr10	32438928	32443928	loop_1752
chr10	86129756	86134756	chr10	86294756	86299756	loop_1753
chr10	65389760	65394760	chr10	65524760	65529760	loop_1754
chr10	101684757	101689757	chr10	101764757	101769757	loop_1755
chr10	105819758	105824758	chr10	105879758	105884758	loop_1756
chr10	20233929	20238929	chr10	20288929	20293929	loop_1757
chr10	120324512	120329512	chr10	120559512	120564512	loop_1758
chr10	29608929	29613929	chr10	29663929	29668929	loop_1759
chr10	28913929	28918929	chr10	28948929	28953929	loop_1760
chr10	93344757	93349757	chr10	93389757	93394757	loop_1761
chr10	92844757	92849757	chr10	93009757	93014757	loop_1762
chr10	15166999	15171999	chr10	15206999	15211999	loop_1763
chr10	105879758	105884758	chr10	105964758	105969758	loop_1764
chr10	65279760	65284760	chr10	65334760	65339760	loop_1765
chr10	65224760	65229760	chr10	65274760	65279760	loop_1766
chr10	28718929	28723929	chr10	28818929	28823929	loop_1767
chr10	88154757	88159757	chr10	88344757	88349757	loop_1768
chr10	92924757	92929757	chr10	92974757	92979757	loop_1769
chr10	88279757	88284757	chr10	88314757	88319757	loop_1770
chr10	15471999	15476999	chr10	15766999	15771999	loop_1771
chr10	6146963	6151963	chr10	6241963	6246963	loop_1772
chr10	92254757	92259757	chr10	92344757	92349757	loop_1773
chr10	28588929	28593929	chr10	28668929	28673929	loop_1774
chr10	121364512	121369512	chr10	121409512	121414512	loop_1775
chr10	93614757	93619757	chr10	93664757	93669757	loop_1776
chr10	52174760	52179760	chr10	52379760	52384760	loop_1777
chr10	22538929	22543929	chr10	22603929	22608929	loop_1778
chr10	3822192	3827192	chr10	3927192	3932192	loop_1779
chr10	77874758	77879758	chr10	78059758	78064758	loop_1780
chr10	72964757	72969757	chr10	72999757	73004757	loop_1781
chr10	62309758	62314758	chr10	62404758	62409758	loop_1782
chr10	116164759	116169759	chr10	116199759	116204759	loop_1783
chr10	104179757	104184757	chr10	104219757	104224757	loop_1784
chr10	7301962	7306962	chr10	7451962	7456962	loop_1785
chr10	116309759	116314759	chr10	116454759	116459759	loop_1786
chr10	75604758	75609758	chr10	75699758	75704758	loop_1787
chr10	70804756	70809756	chr10	70844756	70849756	loop_1788
chr10	118569511	118574511	chr10	118604511	118609511	loop_1789
chr10	104024757	104029757	chr10	104069757	104074757	loop_1790
chr10	97004757	97009757	chr10	97049757	97054757	loop_1791
chr10	129828264	129833264	chr10	129863264	129868264	loop_1792
chr10	29973929	29978929	chr10	30018929	30023929	loop_1793
chr10	90594757	90599757	chr10	90629757	90634757	loop_1794
chr10	111639758	111644758	chr10	111894758	111899758	loop_1795
chr10	95459757	95464757	chr10	95574757	95579757	loop_1796
chr10	91019757	91024757	chr10	91059757	91064757	loop_1797
chr10	76344758	76349758	chr10	76579758	76584758	loop_1798
chr10	7821963	7826963	chr10	7856963	7861963	loop_1799
chr10	102239757	102244757	chr10	102274757	102279757	loop_1800
chr10	90159757	90164757	chr10	90309757	90314757	loop_1801
chr10	64974760	64979760	chr10	65479760	65484760	loop_1802
chr10	101379757	101384757	chr10	101414757	101419757	loop_1803
chr10	99459757	99464757	chr10	99494757	99499757	loop_1804
chr10	70589757	70594757	chr10	70629756	70634756	loop_1805
chr10	590940	595940	chr10	655940	660940	loop_1806
chr10	98154757	98159757	chr10	98269757	98274757	loop_1807
chr10	80734757	80739757	chr10	80824757	80829757	loop_1808
chr10	104149757	104154757	chr10	104234757	104239757	loop_1809
chr10	99434757	99439757	chr10	99489757	99494757	loop_1810
chr10	32153928	32158928	chr10	32233928	32238928	loop_1811
chr10	13202000	13207000	chr10	13342000	13347000	loop_1812
chr10	76024758	76029758	chr10	76779758	76784758	loop_1813
chr10	52259760	52264760	chr10	52379760	52384760	loop_1814
chr10	93309757	93314757	chr10	93389757	93394757	loop_1815
chr10	93054757	93059757	chr10	93124757	93129757	loop_1816
chr10	104674757	104679757	chr10	104999757	105004757	loop_1817
chr10	96939757	96944757	chr10	97119757	97124757	loop_1818
chr10	54069760	54074760	chr10	54244760	54249760	loop_1819
chr10	99049757	99054757	chr10	99094757	99099757	loop_1820
chr10	121129512	121134512	chr10	121169512	121174512	loop_1821
chr10	89619757	89624757	chr10	90144757	90149757	loop_1822
chr10	24493929	24498929	chr10	24648929	24653929	loop_1823
chr10	6181963	6186963	chr10	6241963	6246963	loop_1824
chr10	76779758	76784758	chr10	76854758	76859758	loop_1825
chr10	60999760	61004760	chr10	61379758	61384758	loop_1826
chr10	92764757	92769757	chr10	93009757	93014757	loop_1827
chr10	79969757	79974757	chr10	80059757	80064757	loop_1828
chr10	8086963	8091963	chr10	9316963	9321963	loop_1829
chr10	101904757	101909757	chr10	101944757	101949757	loop_1830
chr10	70319757	70324757	chr10	70354757	70359757	loop_1831
chr10	126223569	126228569	chr10	126428569	126433569	loop_1832
chr10	104484757	104489757	chr10	104579757	104584757	loop_1833
chr10	102789757	102794757	chr10	102824757	102829757	loop_1834
chr10	88449757	88454757	chr10	88659757	88664757	loop_1835
chr10	81154756	81159756	chr10	81204756	81209756	loop_1836
chr10	29838929	29843929	chr10	29873929	29878929	loop_1837
chr10	11556999	11561999	chr10	11761999	11766999	loop_1838
chr10	61664758	61669758	chr10	61724758	61729758	loop_1839
chr10	28948929	28953929	chr10	29588929	29593929	loop_1840
chr10	121444512	121449512	chr10	121484512	121489512	loop_1841
chr10	64974760	64979760	chr10	65389760	65394760	loop_1842
chr10	7911963	7916963	chr10	9341963	9346963	loop_1843
chr10	105304757	105309757	chr10	105339757	105344757	loop_1844
chr10	92354757	92359757	chr10	92399757	92404757	loop_1845
chr10	86019756	86024756	chr10	86294756	86299756	loop_1846
chr10	75714758	75719758	chr10	75754758	75759758	loop_1847
chr10	73154757	73159757	chr10	73364757	73369757	loop_1848
chr10	76944758	76949758	chr10	76989758	76994758	loop_1849
chr10	52259760	52264760	chr10	52314760	52319760	loop_1850
chr10	30098929	30103929	chr10	30143929	30148929	loop_1851
chr10	6241963	6246963	chr10	6441962	6446962	loop_1852
chr10	99549757	99554757	chr10	99624757	99629757	loop_1853
chr10	93994757	93999757	chr10	94049757	94054757	loop_1854
chr10	91059757	91064757	chr10	91109757	91114757	loop_1855
chr10	81914756	81919756	chr10	81959756	81964756	loop_1856
chr10	30678929	30683929	chr10	30878929	30883929	loop_1857
chr10	18548929	18553929	chr10	18583929	18588929	loop_1858
chr10	104954757	104959757	chr10	104989757	104994757	loop_1859
chr10	102969757	102974757	chr10	103329757	103334757	loop_1860
chr10	93249757	93254757	chr10	93394757	93399757	loop_1861
chr10	20103929	20108929	chr10	20288929	20293929	loop_1862
chr10	5072192	5077192	chr10	5112192	5117192	loop_1863
chr10	103539757	103544757	chr10	103574757	103579757	loop_1864
chr10	13702000	13707000	chr10	13817000	13822000	loop_1865
chr10	72304756	72309756	chr10	72514756	72519756	loop_1866
chr10	24578929	24583929	chr10	24628929	24633929	loop_1867
chr10	91019757	91024757	chr10	91144757	91149757	loop_1868
chr10	64924760	64929760	chr10	65479760	65484760	loop_1869
chr10	101609757	101614757	chr10	101724757	101729757	loop_1870
chr10	96939757	96944757	chr10	96999757	97004757	loop_1871
chr10	105354757	105359757	chr10	105444758	105449758	loop_1872
chr10	104754757	104759757	chr10	104799757	104804757	loop_1873
chr10	44670448	44675448	chr10	44795448	44800448	loop_1874
chr10	43890448	43895448	chr10	43930448	43935448	loop_1875
chr10	63659759	63664759	chr10	63699759	63704759	loop_1876
chr10	62574758	62579758	chr10	62719758	62724758	loop_1877
chr10	73979758	73984758	chr10	74094758	74099758	loop_1878
chr10	94599757	94604757	chr10	94634757	94639757	loop_1879
chr10	64979760	64984760	chr10	65024760	65029760	loop_1880
chr10	97129757	97134757	chr10	97359757	97364757	loop_1881
chr10	116229759	116234759	chr10	116304759	116309759	loop_1882
chr10	61874758	61879758	chr10	61964758	61969758	loop_1883
chr10	105174757	105179757	chr10	105244757	105249757	loop_1884
chr10	125754516	125759516	chr10	126073569	126078569	loop_1885
chr10	73984758	73989758	chr10	74019758	74024758	loop_1886
chr10	70764756	70769756	chr10	70849756	70854756	loop_1887
chr10	78929758	78934758	chr10	79399758	79404758	loop_1888
chr10	70549757	70554757	chr10	70654756	70659756	loop_1889
chr10	3892192	3897192	chr10	3927192	3932192	loop_1890
chr10	120969512	120974512	chr10	121039512	121044512	loop_1891
chr10	104404757	104409757	chr10	104474757	104479757	loop_1892
chr10	92509757	92514757	chr10	92619757	92624757	loop_1893
chr10	81129756	81134756	chr10	81224756	81229756	loop_1894
chr10	61994758	61999758	chr10	62189758	62194758	loop_1895
chr10	44835448	44840448	chr10	44875448	44880448	loop_1896
chr10	116059759	116064759	chr10	116159759	116164759	loop_1897
chr10	104434757	104439757	chr10	104474757	104479757	loop_1898
chr10	24498929	24503929	chr10	24538929	24543929	loop_1899
chr10	43785448	43790448	chr10	43840448	43845448	loop_1900
chr10	14651999	14656999	chr10	14691999	14696999	loop_1901
chr10	115554759	115559759	chr10	115859759	115864759	loop_1902
chr10	104484757	104489757	chr10	104659757	104664757	loop_1903
chr10	90789757	90794757	chr10	90969757	90974757	loop_1904
chr10	102189757	102194757	chr10	102274757	102279757	loop_1905
chr10	24278929	24283929	chr10	24483929	24488929	loop_1906
chr10	90694757	90699757	chr10	90739757	90744757	loop_1907
chr10	52829760	52834760	chr10	53179760	53184760	loop_1908
chr10	119129511	119134511	chr10	119169511	119174511	loop_1909
chr10	118554511	118559511	chr10	118934511	118939511	loop_1910
chr10	32543928	32548928	chr10	32633928	32638928	loop_1911
chr10	122699513	122704513	chr10	123644515	123649515	loop_1912
chr10	116309759	116314759	chr10	116539759	116544759	loop_1913
chr10	32663928	32668928	chr10	32733928	32738928	loop_1914
chr10	76024758	76029758	chr10	76854758	76859758	loop_1915
chr10	73329757	73334757	chr10	73364757	73369757	loop_1916
chr10	30023929	30028929	chr10	30143929	30148929	loop_1917
chr10	71274756	71279756	chr10	71394756	71399756	loop_1918
chr10	11556999	11561999	chr10	11796999	11801999	loop_1919
chr10	103984757	103989757	chr10	104109757	104114757	loop_1920
chr10	104259757	104264757	chr10	104339757	104344757	loop_1921
chr10	62199758	62204758	chr10	62404758	62409758	loop_1922
chr10	112504758	112509758	chr10	112544758	112549758	loop_1923
chr10	61899758	61904758	chr10	61939758	61944758	loop_1924
chr10	61469758	61474758	chr10	61559758	61564758	loop_1925
chr10	49758045	49763045	chr10	49863045	49868045	loop_1926
chr10	32583928	32588928	chr10	32628928	32633928	loop_1927
chr10	6146963	6151963	chr10	6441962	6446962	loop_1928
chr10	111979758	111984758	chr10	112029758	112034758	loop_1929
chr10	72574756	72579756	chr10	72639757	72644757	loop_1930
chr10	120954512	120959512	chr10	121204512	121209512	loop_1931
chr10	101149757	101154757	chr10	101369757	101374757	loop_1932
chr10	63794759	63799759	chr10	64004759	64009759	loop_1933
chr10	105249757	105254757	chr10	105304757	105309757	loop_1934
chr10	99219757	99224757	chr10	99309757	99314757	loop_1935
chr10	95194757	95199757	chr10	95239757	95244757	loop_1936
chr10	88279757	88284757	chr10	88344757	88349757	loop_1937
chr10	54709760	54714760	chr10	54764760	54769760	loop_1938
chr10	104724757	104729757	chr10	104809757	104814757	loop_1939
chr10	33208928	33213928	chr10	33243928	33248928	loop_1940
chr10	21458929	21463929	chr10	21553929	21558929	loop_1941
chr10	124054515	124059515	chr10	124194516	124199516	loop_1942
chr10	96119757	96124757	chr10	96199757	96204757	loop_1943
chr10	77054758	77059758	chr10	77154758	77159758	loop_1944
chr10	61619758	61624758	chr10	61664758	61669758	loop_1945
chr10	74449758	74454758	chr10	74589758	74594758	loop_1946
chr10	6146963	6151963	chr10	6181963	6186963	loop_1947
chr10	3847192	3852192	chr10	3892192	3897192	loop_1948
chr10	3822192	3827192	chr10	3892192	3897192	loop_1949
chr10	21568929	21573929	chr10	21623929	21628929	loop_1950
chr10	97234757	97239757	chr10	97319757	97324757	loop_1951
chr10	12301999	12306999	chr10	12751999	12756999	loop_1952
chr10	7916963	7921963	chr10	8086963	8091963	loop_1953
chr10	118439511	118444511	chr10	118544511	118549511	loop_1954
chr10	96119757	96124757	chr10	96159757	96164757	loop_1955
chr10	52174760	52179760	chr10	52259760	52264760	loop_1956
chr10	20123929	20128929	chr10	20158929	20163929	loop_1957
chr10	52174760	52179760	chr10	52224760	52229760	loop_1958
chr10	96159757	96164757	chr10	96194757	96199757	loop_1959
chr10	30023929	30028929	chr10	30098929	30103929	loop_1960
chr10	43360448	43365448	chr10	43600448	43605448	loop_1961
chr10	111894758	111899758	chr10	111979758	111984758	loop_1962
chr10	101764757	101769757	chr10	101799757	101804757	loop_1963
chr10	75604758	75609758	chr10	75639758	75644758	loop_1964
chr10	23603929	23608929	chr10	23813929	23818929	loop_1965
chr10	97849757	97854757	chr10	97889757	97894757	loop_1966
chr10	43785448	43790448	chr10	43955448	43960448	loop_1967
chr10	101149757	101154757	chr10	101189757	101194757	loop_1968
chr10	120969512	120974512	chr10	121009512	121014512	loop_1969
chr10	104674757	104679757	chr10	104724757	104729757	loop_1970
chr10	112069758	112074758	chr10	112304758	112309758	loop_1971
chr10	69454758	69459758	chr10	69534758	69539758	loop_1972
chr10	28538929	28543929	chr10	28668929	28673929	loop_1973
chr10	63804759	63809759	chr10	63839759	63844759	loop_1974
chr10	120324512	120329512	chr10	120479512	120484512	loop_1975
chr10	134268504	134273504	chr10	134448504	134453504	loop_1976
chr10	52319760	52324760	chr10	52379760	52384760	loop_1977
chr10	7566962	7571962	chr10	7726963	7731963	loop_1978
chr10	65429760	65434760	chr10	65469760	65474760	loop_1979
chr10	74034758	74039758	chr10	74084758	74089758	loop_1980
chr10	97984756	97989756	chr10	98054757	98059757	loop_1981
chr10	70994756	70999756	chr10	71149756	71154756	loop_1982
chr10	101604757	101609757	chr10	101804757	101809757	loop_1983
chr10	99329757	99334757	chr10	99369757	99374757	loop_1984
chr10	134198504	134203504	chr10	134263504	134268504	loop_1985
chr10	118604511	118609511	chr10	118644511	118649511	loop_1986
chr10	104594757	104599757	chr10	104659757	104664757	loop_1987
chr10	74119758	74124758	chr10	74589758	74594758	loop_1988
chr10	101689757	101694757	chr10	101724757	101729757	loop_1989
chr10	91184757	91189757	chr10	91319757	91324757	loop_1991
chr10	28783929	28788929	chr10	28818929	28823929	loop_1992
chr10	35408928	35413928	chr10	35503928	35508928	loop_1993
chr10	104359757	104364757	chr10	104399757	104404757	loop_1994
chr10	97449757	97454757	chr10	97624757	97629757	loop_1995
chr10	9276963	9281963	chr10	9321963	9326963	loop_1996
chr10	27013929	27018929	chr10	27168929	27173929	loop_1997
chr10	61384758	61389758	chr10	61564758	61569758	loop_1998
chr10	17646999	17651999	chr10	17781999	17786999	loop_1999
chr10	106049758	106054758	chr10	106109758	106114758	loop_2000
chr10	82139756	82144756	chr10	82199756	82204756	loop_2001
chr10	102854757	102859757	chr10	102899757	102904757	loop_2002
chr10	59934761	59939761	chr10	60049760	60054760	loop_2003
chr10	82214756	82219756	chr10	82254756	82259756	loop_2004
chr10	104674757	104679757	chr10	104809757	104814757	loop_2005
chr10	116109759	116114759	chr10	116159759	116164759	loop_2006
chr10	111894758	111899758	chr10	112034758	112039758	loop_2007
chr10	101724757	101729757	chr10	101804757	101809757	loop_2008
chr10	30678929	30683929	chr10	30818929	30823929	loop_2009
chr10	5481963	5486963	chr10	5661963	5666963	loop_2010
chr10	71979756	71984756	chr10	72119756	72124756	loop_2011
chr10	21363929	21368929	chr10	21553929	21558929	loop_2012
chr10	112544758	112549758	chr10	112579758	112584758	loop_2013
chr10	104499757	104504757	chr10	104534757	104539757	loop_2014
chr10	104534757	104539757	chr10	104569757	104574757	loop_2015
[truncated: 20,436 more rows]

## Sheet: SupplementaryData6
# Primer information used in enhancer validation experiments in vitro.
CASR1 F	GCGCgagctcCTCCACCCTCAGTGAATGCT
CASR1 R	GCGCagatctCCAACAGAAAATATGGGAGGA
CASR2F	GCGCgagctcTCACTCGCATGGACCAGTAA
CASR2R	GCGCaagcttGAAGGAGGTTGCTTTCTCCAC
CASR3F	GCGCgagctcTAAATACCGACGGGCTTGAG
CASR3R	GCGCagatctGCAAGTAGCTGGAGGGTGAA
BCL6F	GCGCgagctcTAAACTCAGGGTGGCTGGTC
BCL6R	GCGCagatctTCGAGCTGGCTTCAGATAGG
TEAD1-1F	GCGCgagctcGGGCACTTCCCTCCTACACT
TEAD1-1R	GCGCagatctGCTTCAGCAGCAGCTCATC
TEAD1-2F	GCGCgagctcTCTGAAGGCGTGAAGACAAG
TEAD1-2R	GCGCagatctGCCAGAAGTGGAACCTGAAA
TEAD1-3F	GCGCgagctcAGCATTGCTCACTCGGAGAT
TEAD1-3R	GCGCagatctCCGCCAACTCAAATGAGACT
VDR-F	GCGCgagctcGGAATTGTGTTGCTGTTTCG
VDR-R4	GCGCagatctCCAGGGATTTGGTGTCTGAT
CEBPA F	GCGCgagctcTCCCCTACCCTGTCCTCTCT
CEBPA R	GCGCagatctCGGCCCCTGAAGTTACTTTT
MAFB F	GCGCgagctcATTGAGAAAGTGCCGAGGTG
MAFB R	GCGCagatctGCCTCTCTTTGCCCTCTCTT
MAFB2 F	GCGCgagctcTACACACCCACACCAACACC
MAFB2 R	GCGCagatctCAGCGTCTCTCCCTGAAGTC
TEF D	GCGCgagctcACAGCCCTTCACACACTGC
TEF R	GCGCagatctGCTGATGAAAGCTCCCTGAG
PTH F	GCGCgagctcTGACCTTCCCACAAAGCAGT
PTH R	GCGCagatctTTCAAAGCAAAAAGCTGTGC

## Sheet: SupplementaryData7
# Significantly enriched TF motifs identified in open chromatin in parathyroids; expressed TFs in parathyroids (TPM>50); P-values by a two-sided Rank sum test and adjusted p-values are provided.
# TF name	Motif sequence	Adjusted p value
EGR1	SCCCCGCCCCCGCM	< 6.00E-256
MAFB	GCTGACKB	< 6.00E-256
NFIC	TTGGCA	5.42e-256
GCM2	BATGCGGGTR	1.22e-222
XBP1	GATGACGTCATC	8.21e-189
CREB3	BNRTGACGTCAYCM	9.67e-131
MAX	AVCACGTGNY	1.16e-116
TFE3	VYCACGTGAY	7.12e-106
CENPB	CCCGCDTNNWRCGAA	1.79e-82
JUNB	NRRTGASTCAK	8.6e-71
USF2	RYCAYGTGACY	1.59e-66
ESRRG	TCAAGGTCAH	1.98e-65
JUND	DRTGASTCATS	5.74e-61
SREBF2	ATCACGTGAY	1.17e-55
FOS	DVTGASTCATB	7.09e-49
JUN	RRRRRRTGASTCAT	1.39e-40
NFE2L2	CASNATGACTCAGCA	9.09e-38
PAX1	CGTCACGCWTGAVTGMM	5.38e-34
BHLHE40	SWCACGTGCHB	4.48e-32
RXRA	CARAGGTCAGD	9.25e-25
GATA3	WGATAASV	1.1e-17
PAX9	CGTCACGCWTGASTGMM	2.84e-16
IRF3	NSRRAAMGGAAACCGAAACYR	9.01e-11
STAT1	TTTCYRGGAAA	2.36e-08
MEF2A	DKCTAAAAATAGMHH	0.00129
VDR	GRGTTCAYHGGGTTCA	0.00375

## Sheet: SupplementaryData8
# Genes with transcriptional specificity in the parathyroids. We compared the expression levels of genes in the parathyroids with those in 54 other tissues. We selected genes with z-scores > 7 across tissues and TPM > 50 in parathyroids,
gene	interZ	TPM	Description
ACSL3	7.14967	579.722	acyl-CoA synthetase long-chain family member 3
ACTR3C	7.1898	53.3525	ARP3 actin-related protein 3 homolog C (yeast)
ATP5E	7.11969	988.011	ATP synthase, H+ transporting, mitochondrial F1 complex, epsilon subunit
BBIP1	7.099	188.452	BBSome interacting protein 1
BSPRY	7.02311	528.664	B-box and SPRY domain containing
BTBD11	7.01632	144.842	BTB (POZ) domain containing 11
C2orf74	7.21239	99.2195	chromosome 2 open reading frame 74
CASR	7.2119	805.237	calcium-sensing receptor
CBWD1	7.18239	69.7299	COBW domain containing 1
CCDC152	7.13818	146.468	coiled-coil domain containing 152
CCDC86	7.10316	615.063	coiled-coil domain containing 86
CCZ1	7.03461	107.293	CCZ1 vacuolar protein trafficking and biogenesis associated homolog (S. cerevisiae)
CCZ1B	7.1199	109.173	CCZ1 vacuolar protein trafficking and biogenesis associated homolog B (S. cerevisiae)
CHGA	7.20813	25976	chromogranin A (parathyroid secretory protein 1)
CISD1	7.11781	352.907	CDGSH iron sulfur domain 1
COL6A6	7.17338	194.359	collagen, type VI, alpha 6
COX17	7.05447	627.542	cytochrome c oxidase assembly homolog 17 (yeast)
COX7B	7.14608	1242.8	cytochrome c oxidase subunit VIIb
CTAGE5	7.17759	54.6505	NA
DDX47	7.20099	60.7558	DEAD (Asp-Glu-Ala-Asp) box polypeptide 47
DMRT2	7.04123	98.1853	doublesex and mab-3 related transcription factor 2
DNAH11	7.20645	143.579	dynein, axonemal, heavy chain 11
EIF3C	7.20572	344.973	eukaryotic translation initiation factor 3, subunit C
ESRRG	7.09451	69.5409	estrogen-related receptor gamma
FAM156A	7.21169	65.9915	family with sequence similarity 156, member A
GCM2	7.21237	595.058	glial cells missing homolog 2 (Drosophila)
GCNT1	7.0708	216.177	glucosaminyl (N-acetyl) transferase 1, core 2
GOLGA8O	7.20925	88.2655	golgin A8 family, member O
GPR160	7.07805	214.983	G protein-coupled receptor 160
GPR64	7.19062	144.349	G protein-coupled receptor 64
HCAR1	7.11124	54.4852	hydroxycarboxylic acid receptor 1
KANSL1L	7.13462	370.118	KAT8 regulatory NSL complex subunit 1-like
KCNJ2	7.06294	80.0002	potassium inwardly-rectifying channel, subfamily J, member 2
KIF13B	7.03052	261.704	kinesin family member 13B
KL	7.19807	270.633	klotho
L2HGDH	7.16855	105.315	L-2-hydroxyglutarate dehydrogenase
LGI2	7.0114	145.511	leucine-rich repeat LGI family, member 2
LSM3	7.03446	198.764	LSM3 homolog, U6 small nuclear RNA associated (S. cerevisiae)
MAP3K13	7.07513	67.1447	mitogen-activated protein kinase kinase kinase 13
METTL21A	7.20029	133.941	methyltransferase like 21A
MIF	7.17067	338.854	macrophage migration inhibitory factor (glycosylation-inhibiting factor)
MTRNR2L1	7.21239	5014.78	MT-RNR2-like 1
MTRNR2L10	7.21232	506.524	MT-RNR2-like 10
MTRNR2L2	7.21238	25603	MT-RNR2-like 2
MTRNR2L3	7.21239	606.225	MT-RNR2-like 3
MTRNR2L4	7.21224	312.495	MT-RNR2-like 4
MTRNR2L6	7.21236	356.154	MT-RNR2-like 6
MTRNR2L8	7.21238	14201.6	MT-RNR2-like 8
NEDD8	7.1853	1159.64	neural precursor cell expressed, developmentally down-regulated 8
NOL7	7.13876	238.997	nucleolar protein 7, 27kDa
NPIPB3	7.13516	105.86	nuclear pore complex interacting protein-like 3
NTPCR	7.08176	51.865	nucleoside-triphosphatase, cancer-related
NUCB2	7.20875	1736.69	nucleobindin 2
ORC4	7.10648	150.544	origin recognition complex, subunit 4
PAX1	7.21233	286.892	paired box 1
PIGF	7.08219	80.0574	phosphatidylinositol glycan anchor biosynthesis, class F
PIGP	7.05247	55.4559	phosphatidylinositol glycan anchor biosynthesis, class P
POLR2J3	7.10269	61.3439	polymerase (RNA) II (DNA directed) polypeptide J3
PTGDR2	7.05648	81.9259	prostaglandin D2 receptor 2
PTH	7.21239	115818	parathyroid hormone
PTHLH	7.20203	319.35	parathyroid hormone-like hormone
RBM34	7.19557	82.3775	RNA binding motif protein 34
RCAN1	7.16899	755.931	regulator of calcineurin 1
RNASEK	7.17138	326.767	ribonuclease, RNase K
SERF1B	7.20925	67.8857	small EDRK-rich factor 1B (centromeric)
SGK1	7.13743	1397.06	serum/glucocorticoid regulated kinase 1
SLC17A5	7.10943	404.377	solute carrier family 17 (anion/sugar transporter), member 5
SLC31A2	7.19247	265.728	solute carrier family 31 (copper transporters), member 2
SMN1	7.01393	53.7742	NA
SMN2	7.13632	55.7695	NA
SNRPN	7.14375	172.92	small nuclear ribonucleoprotein polypeptide N
SNURF	7.20039	187.836	SNRPN upstream reading frame
SPATA17	7.10721	151.521	spermatogenesis associated 17
SRSF10	7.06252	112.465	serine/arginine-rich splicing factor 10
SYCP2L	7.20785	234.807	synaptonemal complex protein 2-like
TBC1D3F	7.15347	60.0026	TBC1 domain family, member 3F
TMC3	7.21219	151.295	transmembrane channel-like 3
TMEM212	7.21232	137.992	transmembrane protein 212

## Sheet: SupplementaryData9
# GWAS significance levels and references for SNPs examined in this study; genomic positions in hg19
#SNP	Chromosome	Position	Gene	P-value	Description	Study
rs9811123	3	121949292	CASR	6.072e-09	PTH concentration, Model 1 (sex, age, season of measurement as covariants)	Robinson-Cohen et al. 2017
rs9811123	3	121949292	CASR	1.6e-13	Serum calcium concentration;enriched for caucasians; uncorrected	O'Seaghdha et al. 2013
rs6542579	2	121014370	RALB	1.012e-08	PTH concentration, Model 1 (sex, age, season of measurement as covariants)	Robinson-Cohen et al. 2017
rs3091842	20	39344272	MAFB	1.52e-08	PTH concentration, Model 1 (sex, age, season of measurement as covariants)	Robinson-Cohen et al. 2017

## Sheet: SupplementaryData10
# Antibodies used for ChIP-seq experiments in this study
Factor	Antibody Name	Company	Antibody ID and link	Product ID
GCM2	GCM2 (S-19): sc-79496	Santa Cruz Biotechnology, INC
H3K4me3	H3K4me3-human antibodyAB_2616052	Diagenode	AB_2616052	pAb-003-050
H3K4me2	H3K4me2-human antibody	Millipore	AB_310342	07-030
H3K4me1	Anti-Histone H3 (mono methyl K4) antibody - ChIP Grade (ab8895)	Abcam	AB_306847	ab8895
H3K27ac	Histone H3K27ac antibody (pAb)	Active Motif	AB_2561016	39133
H3K36me3	Histone H3 (tri methyl K36) antibody - ChIP Grade	Abcam	AB_306966	ab9050
H3K79me2	H3K79me2-mouse antibody	Active Motif	AB_2561018	39143
H2A.Z	Anti-Histone H2A.Z antibody	Millipore	AB_390152	07-594
H3K9ac	Histone H3 (acetyl K9) antibody - ChIP Grade	Abcam	AB_2118292	ab4441
H3K27me3	H3K27me3-human,H3K27me3-mouse antibody	Millipore	AB_310624	07-449
H3K9me3	H3K9me3-human,H3K9me3-mouse antibody	Abcam	AB_306848	ab8898
CTCF	CTCF-human antibody	Millipore	AB_441965	07-729
